# Supplementary material for: Beads-free protein immunoprecipitation for a mass spectrometry-based interactome and posttranslational modifications analysis
Source: Proteome Sci. 2015 Sep 2;13:23. doi: 10.1186/s12953-015-0079-0 (PMC4557753; doi:10.1186/s12953-015-0079-0)
Supplement: Additional file 2: — Table S1. List of peptides and their characteristic identified in K protein bands from SDS-PAGE. (XLSX 69 kb) [file 12953_2015_79_MOESM2_ESM.xlsx]

## Sheet: Table S1
Table S1: List of peptides and their characteristic identified in K protein bands from SDS-PAGE.
SEQUENCE	MASS	CHARGE	Q-VALUE	PROTEIN ACC	PROTEIN NAME
AGGIIGVK	713.44357	+2	0.00000e+000	P61979	Heterogeneous nuclear ribonucleoprotein K
PPPPPPR	756.42825	+2	4.33742e-003	P61979	Heterogeneous nuclear ribonucleoprotein K
LLIHQSL	822.49632	+2	2.63151e-003	P61979	Heterogeneous nuclear ribonucleoprotein K
MFDDRR	838.37557	+2	2.63151e-003	P61979	Heterogeneous nuclear ribonucleoprotein K
TMMFDDR	914.36263	+2	0.00000e+000	P61979	Heterogeneous nuclear ribonucleoprotein K
TMMFDDR + Oxidation (M)	930.35754	+2	0.00000e+000	P61979	Heterogeneous nuclear ribonucleoprotein K
YLLQNSVK	963.53891	+2	0.00000e+000	P61979	Heterogeneous nuclear ribonucleoprotein K
PLPPPPPPR	966.56508	+2	2.17452e-003	P61979	Heterogeneous nuclear ribonucleoprotein K
TDEMVELR	991.46443	+2	0.00000e+000	P61979	Heterogeneous nuclear ribonucleoprotein K
GGDLMAYDR	996.43347	+2	0.00000e+000	P61979	Heterogeneous nuclear ribonucleoprotein K
DYDDMSPR	997.3811	+2	0.00000e+000	P61979	Heterogeneous nuclear ribonucleoprotein K
GGDLMAYDR + Oxidation (M)	1012.42839	+2	0.00000e+000	P61979	Heterogeneous nuclear ribonucleoprotein K
NAGAVIGKGGK + Acetyl (K)	1012.56653	+2	0.00000e+000	P61979	Heterogeneous nuclear ribonucleoprotein K
DYDDMSPR + Oxidation (M)	1013.37602	+2	0.00000e+000	P61979	Heterogeneous nuclear ribonucleoprotein K
QSLAGGIIGVK	1041.61824	+2	0.00000e+000	P61979	Heterogeneous nuclear ribonucleoprotein K
VVLIGGKPDR	1052.63423	+2;+3	0.00000e+000	P61979	Heterogeneous nuclear ribonucleoprotein K
DYDDMSPR + Phospho (ST)	1077.34743	+2	0.00000e+000	P61979	Heterogeneous nuclear ribonucleoprotein K
LFQECCPH	1089.4372	+2	0.00000e+000	P61979	Heterogeneous nuclear ribonucleoprotein K
QYLLQNSVK	1091.59749	+2	0.00000e+000	P61979	Heterogeneous nuclear ribonucleoprotein K
VVLIGGKPDR + Acetyl (K)	1094.64479	+2	0.00000e+000	P61979	Heterogeneous nuclear ribonucleoprotein K
GSDFDCELR	1097.44478	+2	0.00000e+000	P61979	Heterogeneous nuclear ribonucleoprotein K
NTDEMVELR	1105.50736	+2	0.00000e+000	P61979	Heterogeneous nuclear ribonucleoprotein K
NTDEMVELR + Oxidation (M)	1121.50227	+2	0.00000e+000	P61979	Heterogeneous nuclear ribonucleoprotein K
VSVPDSSGPER	1128.54112	+2	0.00000e+000	P61979	Heterogeneous nuclear ribonucleoprotein K
GGDLMAYDRR	1152.53458	+2;+3	0.00000e+000	P61979	Heterogeneous nuclear ribonucleoprotein K
RGGDLMAYDR	1152.53458	+2	0.00000e+000	P61979	Heterogeneous nuclear ribonucleoprotein K
RDYDDMSPR	1153.48221	+2;+3	0.00000e+000	P61979	Heterogeneous nuclear ribonucleoprotein K
AQYLLQNSVK	1162.6346	+2	0.00000e+000	P61979	Heterogeneous nuclear ribonucleoprotein K
NLPLPPPPPPR	1193.69206	+2;+3	0.00000e+000	P61979	Heterogeneous nuclear ribonucleoprotein K
ADIETIGEILK	1200.66014	+2	0.00000e+000	P61979	Heterogeneous nuclear ribonucleoprotein K
GSYGDLGGPIITT	1249.61905	+2	0.00000e+000	P61979	Heterogeneous nuclear ribonucleoprotein K
IDEPLEGSEDR	1258.5677	+2	0.00000e+000	P61979	Heterogeneous nuclear ribonucleoprotein K
ASVSVPDSSGPER	1286.61026	+2	0.00000e+000	P61979	Heterogeneous nuclear ribonucleoprotein K
QECCPHSTDR	1288.49248	+2	0.00000e+000	P61979	Heterogeneous nuclear ribonucleoprotein K
GGSGYDYSYAGGR	1308.53709	+2	0.00000e+000	P61979	Heterogeneous nuclear ribonucleoprotein K
DLAGSIIGKGGQR + Acetyl (K)	1312.7099	+2	0.00000e+000	P61979	Heterogeneous nuclear ribonucleoprotein K
AEDMEEEQAFK	1325.54451	+2	0.00000e+000	P61979	Heterogeneous nuclear ribonucleoprotein K
ADIETIGEILKK	1328.7551	+2;+3	0.00000e+000	P61979	Heterogeneous nuclear ribonucleoprotein K
IILDLISESPIK	1339.79623	+2	0.00000e+000	P61979	Heterogeneous nuclear ribonucleoprotein K
GSYGDLGGPIITTQ	1377.67763	+2	0.00000e+000	P61979	Heterogeneous nuclear ribonucleoprotein K
PAEDMEEEQAFK	1422.59728	+2	0.00000e+000	P61979	Heterogeneous nuclear ribonucleoprotein K
PAEDMEEEQAFK + Oxidation (M)	1438.59219	+2	0.00000e+000	P61979	Heterogeneous nuclear ribonucleoprotein K
ILLQSKNAGAVIGK + Acetyl (K)	1452.86638	+2	0.00000e+000	P61979	Heterogeneous nuclear ribonucleoprotein K
LLIHQSLAGGIIGVK	1517.92934	+2;+3	0.00000e+000	P61979	Heterogeneous nuclear ribonucleoprotein K
LFQECCPHSTDR	1548.64496	+2;+3	0.00000e+000	P61979	Heterogeneous nuclear ribonucleoprotein K
RPAEDMEEEQAFK	1578.69838	+2;+3	0.00000e+000	P61979	Heterogeneous nuclear ribonucleoprotein K
RPAEDMEEEQAFK + Oxidation (M)	1594.6933	+2;+3	0.00000e+000	P61979	Heterogeneous nuclear ribonucleoprotein K
IILDLISESPIKGR + Acetyl (K)	1594.92937	+2	0.00000e+000	P61979	Heterogeneous nuclear ribonucleoprotein K
IIPTLEEGLQLPSPT	1606.88178	+2	4.33742e-003	P61979	Heterogeneous nuclear ribonucleoprotein K
IITITGTQDQIQNAQ	1642.85262	+2	0.00000e+000	P61979	Heterogeneous nuclear ribonucleoprotein K
RPAEDMEEEQAFKR	1734.79948	+2;+3;+4	0.00000e+000	P61979	Heterogeneous nuclear ribonucleoprotein K
RPAEDMEEEQAFKR + Oxidation (M)	1750.7944	+3;+4	0.00000e+000	P61979	Heterogeneous nuclear ribonucleoprotein K
TDYNASVSVPDSSGPER	1779.79114	+2;+3	0.00000e+000	P61979	Heterogeneous nuclear ribonucleoprotein K
AYEPQGGSGYDYSYAGGR	1896.79146	+2;+3	0.00000e+000	P61979	Heterogeneous nuclear ribonucleoprotein K
GSYGDLGGPIITTQVTIPK	1916.02551	+2;+3	0.00000e+000	P61979	Heterogeneous nuclear ribonucleoprotein K
GTQDQIQNAQYLLQNSVK	2047.03342	+2;+3	0.00000e+000	P61979	Heterogeneous nuclear ribonucleoprotein K
IITITGTQDQIQNAQYLLQN	2274.18556	+2;+3	0.00000e+000	P61979	Heterogeneous nuclear ribonucleoprotein K
SQLPLESDAVECLNYQHYK	2293.06847	+3	0.00000e+000	P61979	Heterogeneous nuclear ribonucleoprotein K
ATSQLPLESDAVECLNYQHYK	2465.15326	+3	0.00000e+000	P61979	Heterogeneous nuclear ribonucleoprotein K
IITITGTQDQIQNAQYLLQNSVK	2588.38097	+3	0.00000e+000	P61979	Heterogeneous nuclear ribonucleoprotein K
TQVTIPK	785.46471	+2	2.07994e-003	P61979	Heterogeneous nuclear ribonucleoprotein K
LAGGIIGVK	826.52763	+2	0.00000e+000	P61979	Heterogeneous nuclear ribonucleoprotein K
DLAGSIIGK	872.49672	+2	7.11615e-003	P61979	Heterogeneous nuclear ribonucleoprotein K
TMMFDDR + Oxidation (M)	930.35754	+2	0.00000e+000	P61979	Heterogeneous nuclear ribonucleoprotein K
VLIGGKPDR	953.56581	+2	0.00000e+000	P61979	Heterogeneous nuclear ribonucleoprotein K
GGDLMAYDRR + Oxidation (M)	1168.5295	+3	0.00000e+000	P61979	Heterogeneous nuclear ribonucleoprotein K
DLAGSIIGKGGQR	1270.69934	+2;+3	0.00000e+000	P61979	Heterogeneous nuclear ribonucleoprotein K
AEDMEEEQAFKR	1481.64562	+3	0.00000e+000	P61979	Heterogeneous nuclear ribonucleoprotein K
ESDAVECLNYQHYK	1754.75697	+2;+3	0.00000e+000	P61979	Heterogeneous nuclear ribonucleoprotein K
TDYNASVSVPDSSGPER + Phospho (ST)	1859.75746	+2	0.00000e+000	P61979	Heterogeneous nuclear ribonucleoprotein K
HESGASIKIDEPLEGSEDR + Acetyl (K)	2109.98142	+3	0.00000e+000	P61979	Heterogeneous nuclear ribonucleoprotein K
NAGAVIGK	728.41808	+2	2.63151e-003	P61979	Heterogeneous nuclear ribonucleoprotein K
HESGASIK	827.41371	+2	0.00000e+000	P61979	Heterogeneous nuclear ribonucleoprotein K
RDYDDMSPR + Oxidation (M)	1169.47713	+2	0.00000e+000	P61979	Heterogeneous nuclear ribonucleoprotein K
SVSVPDSSGPER	1215.57315	+2	2.81359e-003	P61979	Heterogeneous nuclear ribonucleoprotein K
LIHQSLAGGIIGVK	1404.84528	+2;+3	0.00000e+000	P61979	Heterogeneous nuclear ribonucleoprotein K
IILDLISESPIK + Phospho (ST)	1419.76256	+2	0.00000e+000	P61979	Heterogeneous nuclear ribonucleoprotein K
IITITGTQDQIQNAQY	1805.91594	+2	0.00000e+000	P61979	Heterogeneous nuclear ribonucleoprotein K
LLIHQSLAGGIIGVKGAK + Acetyl (K)	1816.09343	+3	0.00000e+000	P61979	Heterogeneous nuclear ribonucleoprotein K
GSYGDLGGPIITTQVTIPK + Phospho (ST)	1995.99184	+2	0.00000e+000	P61979	Heterogeneous nuclear ribonucleoprotein K
LLQNSVK	800.47559	+2	0.00000e+000	P61979	Heterogeneous nuclear ribonucleoprotein K
TMMFDDRR	1070.46373	+3	0.00000e+000	P61979	Heterogeneous nuclear ribonucleoprotein K
RDYDDMSPR + Phospho (ST)	1233.44853	+2	0.00000e+000	P61979	Heterogeneous nuclear ribonucleoprotein K
SRNTDEMVELR	1348.64049	+2	0.00000e+000	P61979	Heterogeneous nuclear ribonucleoprotein K
NASVSVPDSSGPER	1400.65318	+2	0.00000e+000	P61979	Heterogeneous nuclear ribonucleoprotein K
NLPLPPPPPPRGGDLMAYDR + Methyl (R)	2186.13063	+3	0.00000e+000	P61979	Heterogeneous nuclear ribonucleoprotein K
LIGGKPDR	854.49739	+2	0.00000e+000	P61979	Heterogeneous nuclear ribonucleoprotein K
SLAGGIIGVK	913.55966	+2	0.00000e+000	P61979	Heterogeneous nuclear ribonucleoprotein K
IHQSLAGGIIGVK	1291.76122	+2	0.00000e+000	P61979	Heterogeneous nuclear ribonucleoprotein K
PAEDMEEEQAFKR	1578.69838	+3	0.00000e+000	P61979	Heterogeneous nuclear ribonucleoprotein K
IIPTLEEGLQLPSPTAT	1778.96657	+2	0.00000e+000	P61979	Heterogeneous nuclear ribonucleoprotein K
RTDYNASVSVPDSSGPER	1935.89224	+3	0.00000e+000	P61979	Heterogeneous nuclear ribonucleoprotein K
PDSSGPER	843.37225	+2	0.00000e+000	P61979	Heterogeneous nuclear ribonucleoprotein K
ENTQTTIK	933.47672	+2	0.00000e+000	P61979	Heterogeneous nuclear ribonucleoprotein K
MEEEQAFKR	1166.53897	+2	0.00000e+000	P61979	Heterogeneous nuclear ribonucleoprotein K
DMEEEQAFKR	1281.56592	+2	0.00000e+000	P61979	Heterogeneous nuclear ribonucleoprotein K
IITITGTQDQIQN	1443.75693	+2	7.24712e-003	P61979	Heterogeneous nuclear ribonucleoprotein K
IITITGTQDQIQNA	1514.79404	+2	7.24712e-003	P61979	Heterogeneous nuclear ribonucleoprotein K
ILDLISESPIK	1226.71217	+2	0.00000e+000	P61979	Heterogeneous nuclear ribonucleoprotein K
GPIITTQVTIPK	1266.75475	+2	0.00000e+000	P61979	Heterogeneous nuclear ribonucleoprotein K
NAQYLLQNSVK	1276.67752	+2	0.00000e+000	P61979	Heterogeneous nuclear ribonucleoprotein K
ISADIETIGEILK	1400.77623	+2	0.00000e+000	P61979	Heterogeneous nuclear ribonucleoprotein K
ILLQSKNAGAVIGK	1410.85582	+2	0.00000e+000	P61979	Heterogeneous nuclear ribonucleoprotein K
LGGPIITTQVTIPK	1436.86028	+2	0.00000e+000	P61979	Heterogeneous nuclear ribonucleoprotein K
GDLGGPIITTQVTIPK	1608.90869	+2	0.00000e+000	P61979	Heterogeneous nuclear ribonucleoprotein K
EPQGGSGYDYSYAGGR	1662.69103	+2	0.00000e+000	P61979	Heterogeneous nuclear ribonucleoprotein K
QSSVSFR	809.40317	+2	0.00000e+000	Q922U2	Keratin, type II cytoskeletal 5
GRLDSELR	944.50392	+2;+3	0.00000e+000	Q922U2,P50446	Keratin, type II cytoskeletal 5,Keratin, type II cytoskeletal 6A
DVDAAYMNK	1025.44878	+2	0.00000e+000	Q922U2,P50446,Q6IME9	Keratin, type II cytoskeletal 5,Keratin, type II cytoskeletal 6A,Keratin, type II cytoskeletal 72
DVDAAYMNK + Oxidation (M)	1041.4437	+2	0.00000e+000	Q922U2,P50446,Q6IME9	Keratin, type II cytoskeletal 5,Keratin, type II cytoskeletal 6A,Keratin, type II cytoskeletal 72
AQYEDIANR	1078.5043	+2	0.00000e+000	Q922U2,P11679,Q8BGZ7	Keratin, type II cytoskeletal 5,Keratin, type II cytoskeletal 8,Keratin, type II cytoskeletal 75
EYQELMNTK	1154.52774	+2	3.74726e-003	Q922U2	Keratin, type II cytoskeletal 5
EYQELMNTK + Oxidation (M)	1170.52266	+2	4.33742e-003	Q922U2	Keratin, type II cytoskeletal 5
YEELQQTAGR	1193.56764	+2	0.00000e+000	Q922U2	Keratin, type II cytoskeletal 5
NLQIDPTIQR	1196.65132	+2	0.00000e+000	Q922U2,P50446,Q8BGZ7	Keratin, type II cytoskeletal 5,Keratin, type II cytoskeletal 6A,Keratin, type II cytoskeletal 75
TEAESWYQTK	1241.55641	+2	0.00000e+000	Q922U2	Keratin, type II cytoskeletal 5
TTAENEFVMLK + Oxidation (M)	1297.62239	+2	0.00000e+000	Q922U2	Keratin, type II cytoskeletal 5
KYEELQQTAGR	1321.6626	+2;+3	7.60822e-003	Q922U2	Keratin, type II cytoskeletal 5
NTKHEISEMNR + Oxidation (M)	1373.63573	+3	0.00000e+000	Q922U2	Keratin, type II cytoskeletal 5
VDALMDEINFMK	1424.66795	+2	0.00000e+000	Q922U2	Keratin, type II cytoskeletal 5
VDALMDEINFMK + Oxidation (M)	1440.66287	+2	0.00000e+000	Q922U2	Keratin, type II cytoskeletal 5
SRTEAESWYQTK	1484.68955	+2;+3	0.00000e+000	Q922U2	Keratin, type II cytoskeletal 5
QEIAEINR	971.50357	+2	0.00000e+000	P50446	Keratin, type II cytoskeletal 6A
ENEFVTLK	978.5022	+2	7.81701e-003	P50446,Q99M74	Keratin, type II cytoskeletal 6A,Keratin, type II cuticular Hb2
EYQELMNVK	1152.54848	+2	0.00000e+000	P50446,P11679,Q8BGZ7,Q3UV17	Keratin, type II cytoskeletal 6A,Keratin, type II cytoskeletal 8,Keratin, type II cytoskeletal 75,Keratin, type II cytoskeletal 2 oral
YEELQVTAGR	1164.57748	+2	0.00000e+000	P50446,Q8BGZ7	Keratin, type II cytoskeletal 6A,Keratin, type II cytoskeletal 75
EYQELMNVK + Oxidation (M)	1168.5434	+2	4.33742e-003	P50446,P11679,Q8BGZ7,Q3UV17	Keratin, type II cytoskeletal 6A,Keratin, type II cytoskeletal 8,Keratin, type II cytoskeletal 75,Keratin, type II cytoskeletal 2 oral
AEAESWYQTK	1211.54584	+2	0.00000e+000	P50446,Q8BGZ7,Q8VED5	Keratin, type II cytoskeletal 6A,Keratin, type II cytoskeletal 75,Keratin, type II cytoskeletal 79
TAAENEFVTLK	1221.6241	+2	0.00000e+000	P50446	Keratin, type II cytoskeletal 6A
TAAENEFVTLKK	1349.71906	+2;+3	0.00000e+000	P50446	Keratin, type II cytoskeletal 6A
SRAEAESWYQTK	1454.67897	+2;+3	0.00000e+000	P50446,Q8BGZ7,Q8VED5	Keratin, type II cytoskeletal 6A,Keratin, type II cytoskeletal 75,Keratin, type II cytoskeletal 79
ISDTSVVLSMDNNR	1549.74062	+2	0.00000e+000	P50446,Q6NXH9	Keratin, type II cytoskeletal 6A,Keratin, type II cytoskeletal 73
QFTSSSSIK	983.49237	+2	0.00000e+000	Q9QWL7	Keratin, type I cytoskeletal 17
ATMQNLNDR	1061.49237	+2	0.00000e+000	Q9QWL7	Keratin, type I cytoskeletal 17
LEQEIATYR	1121.57166	+2	0.00000e+000	Q9QWL7,Q61781,Q6IFX2,Q9Z2K1,P08730	Keratin, type I cytoskeletal 17,Keratin, type I cytoskeletal 14,Keratin, type I cytoskeletal 42,Keratin, type I cytoskeletal 16,Keratin, type I cytoskeletal 13
MDAAPGVDLSR	1130.539	+2	0.00000e+000	Q9QWL7,Q61781,Q6IFX2,Q9Z2K1	Keratin, type I cytoskeletal 17,Keratin, type I cytoskeletal 14,Keratin, type I cytoskeletal 42,Keratin, type I cytoskeletal 16
DAEDWFFSK	1143.48729	+2	0.00000e+000	Q9QWL7	Keratin, type I cytoskeletal 17
EEANTELEVK	1160.55606	+2	0.00000e+000	Q9QWL7,Q61781	Keratin, type I cytoskeletal 17,Keratin, type I cytoskeletal 14
MSVEADINGLR + Oxidation (M)	1219.58667	+2	0.00000e+000	Q9QWL7,Q61781,Q6IFX2	Keratin, type I cytoskeletal 17,Keratin, type I cytoskeletal 14,Keratin, type I cytoskeletal 42
TKFETEQALR	1221.63533	+2;+3	0.00000e+000	Q9QWL7	Keratin, type I cytoskeletal 17
NHEEEMNALR	1241.54584	+2	0.00000e+000	Q9QWL7,Q6IFX2	Keratin, type I cytoskeletal 17,Keratin, type I cytoskeletal 42
NHEEEMNALR + Oxidation (M)	1257.54076	+2	0.00000e+000	Q9QWL7,Q6IFX2	Keratin, type I cytoskeletal 17,Keratin, type I cytoskeletal 42
IGSVEEQLAQLR	1341.7252	+2	0.00000e+000	Q9QWL7,Q61781	Keratin, type I cytoskeletal 17,Keratin, type I cytoskeletal 14
ALEEANTELEVK	1344.67723	+2	0.00000e+000	Q9QWL7,Q61781	Keratin, type I cytoskeletal 17,Keratin, type I cytoskeletal 14
EVATNSELVQSGK	1360.68341	+2	0.00000e+000	Q9QWL7,Q61781	Keratin, type I cytoskeletal 17,Keratin, type I cytoskeletal 14
KNHEEEMNALR	1369.64079	+3	0.00000e+000	Q9QWL7,Q6IFX2	Keratin, type I cytoskeletal 17,Keratin, type I cytoskeletal 42
MSVEADINGLRR + Oxidation (M)	1375.68778	+3	6.39459e-003	Q9QWL7,Q61781,Q6IFX2	Keratin, type I cytoskeletal 17,Keratin, type I cytoskeletal 14,Keratin, type I cytoskeletal 42
TRLEQEIATYR	1378.72044	+2;+3	0.00000e+000	Q9QWL7,Q61781,Q6IFX2,Q9Z2K1,P08730	Keratin, type I cytoskeletal 17,Keratin, type I cytoskeletal 14,Keratin, type I cytoskeletal 42,Keratin, type I cytoskeletal 16,Keratin, type I cytoskeletal 13
LLEGEDAHLTQYK	1515.7569	+2;+3	0.00000e+000	Q9QWL7	Keratin, type I cytoskeletal 17
GQVGGEINVEMDAAPGVDLSR + Oxidation (M)	2129.00591	+2	0.00000e+000	Q9QWL7	Keratin, type I cytoskeletal 17
ILNEMR	774.40578	+2	3.74726e-003	Q61781,Q6IFX2,Q9Z2K1	Keratin, type I cytoskeletal 14,Keratin, type I cytoskeletal 42,Keratin, type I cytoskeletal 16
QFTSSSSMK	1001.44879	+2	0.00000e+000	Q61781,Q9Z2K1	Keratin, type I cytoskeletal 14,Keratin, type I cytoskeletal 16
TMQNLEIELQ + Oxidation (M)	1233.59108	+2	7.81701e-003	Q61781	Keratin, type I cytoskeletal 14
LLEGEDAHLSSS	1256.58844	+2	2.43405e-003	Q61781	Keratin, type I cytoskeletal 14
ILNEMRDQYEK	1437.69217	+2;+3	0.00000e+000	Q61781,Q6IFX2	Keratin, type I cytoskeletal 14,Keratin, type I cytoskeletal 42
LQAEIEALK	1013.57567	+2	0.00000e+000	P11679	Keratin, type II cytoskeletal 8
QLEALGQEK	1014.53455	+2	0.00000e+000	P11679	Keratin, type II cytoskeletal 8
QIHEEEIR	1052.52504	+2;+3	2.07994e-003	P11679	Keratin, type II cytoskeletal 8
LAELEAALQR	1112.61893	+2	0.00000e+000	P11679	Keratin, type II cytoskeletal 8
LVSESSDVVSK	1148.59248	+2	0.00000e+000	P11679	Keratin, type II cytoskeletal 8
YEELQTLAGK	1150.58698	+2	0.00000e+000	P11679	Keratin, type II cytoskeletal 8
LEVDPNIQAVR	1252.67754	+2	0.00000e+000	P11679	Keratin, type II cytoskeletal 8
SLDMDGIIAEVR	1317.65984	+2	0.00000e+000	P11679	Keratin, type II cytoskeletal 8
SLDMDGIIAEVR + Oxidation (M)	1333.65476	+2	0.00000e+000	P11679	Keratin, type II cytoskeletal 8
ASLEAAIADAEQR	1343.66806	+2	0.00000e+000	P11679	Keratin, type II cytoskeletal 8
TEMENEFVLIK	1351.66933	+2	0.00000e+000	P11679	Keratin, type II cytoskeletal 8
YETELNLR	1036.51889	+2	7.81701e-003	Q6IFX2	Keratin, type I cytoskeletal 42
IVLQIDNAR	1040.59782	+2	0.00000e+000	Q6IFX2,P05784	Keratin, type I cytoskeletal 42,Keratin, type I cytoskeletal 18
TKYETELNLR	1265.66153	+2;+3	0.00000e+000	Q6IFX2	Keratin, type I cytoskeletal 42
DQYEQMAEK	1140.47571	+2	0.00000e+000	Q9Z2K1	Keratin, type I cytoskeletal 16
SLENSLEETK	1148.55606	+2	0.00000e+000	Q9Z2K1	Keratin, type I cytoskeletal 16
DQYEQMAEK + Oxidation (M)	1156.47063	+2	0.00000e+000	Q9Z2K1	Keratin, type I cytoskeletal 16
ASLENSLEETK	1219.59317	+2	0.00000e+000	Q9Z2K1	Keratin, type I cytoskeletal 16
NHEEEMLALR	1240.58698	+2	0.00000e+000	Q9Z2K1	Keratin, type I cytoskeletal 16
LENSLEETKGR	1274.64661	+3	0.00000e+000	Q9Z2K1	Keratin, type I cytoskeletal 16
KNHEEEMLALR + Oxidation (M)	1384.67685	+2	0.00000e+000	Q9Z2K1	Keratin, type I cytoskeletal 16
ASLENSLEETKGR	1432.71574	+2;+3	0.00000e+000	Q9Z2K1	Keratin, type I cytoskeletal 16
GQTGGDVNVEMDAAPGVDLSR	2086.95897	+2	0.00000e+000	Q9Z2K1	Keratin, type I cytoskeletal 16
TPASPVVH	806.42867	+2	0.00000e+000	Q8R081	Heterogeneous nuclear ribonucleoprotein L
MNVCVSK	836.38844	+2	4.33742e-003	Q8R081	Heterogeneous nuclear ribonucleoprotein L
FSTPEQAAK	977.4818	+2	0.00000e+000	Q8R081	Heterogeneous nuclear ribonucleoprotein L
CLYGNVEK	981.45895	+2	0.00000e+000	Q8R081	Heterogeneous nuclear ribonucleoprotein L
YYGGGNEGGR	1028.43117	+2	0.00000e+000	Q8R081	Heterogeneous nuclear ribonucleoprotein L
TPASPVVHIR	1075.61383	+2;+3	0.00000e+000	Q8R081	Heterogeneous nuclear ribonucleoprotein L
ISRPGDSDDSR	1203.54799	+2;+3	0.00000e+000	Q8R081	Heterogeneous nuclear ribonucleoprotein L
TICNPCGPVQR	1300.60164	+2	0.00000e+000	Q8R081	Heterogeneous nuclear ribonucleoprotein L
VFNVFCLYGNVEK	1587.77556	+2	0.00000e+000	Q8R081	Heterogeneous nuclear ribonucleoprotein L
QEFGPISYVVVMPK	1592.82726	+2	0.00000e+000	Q8R081	Heterogeneous nuclear ribonucleoprotein L
AITHLNNNFMFGQK	1633.80348	+2;+3	0.00000e+000	Q8R081	Heterogeneous nuclear ribonucleoprotein L
ASLNGADIYSGCCTLK	1728.7811	+2	0.00000e+000	Q8R081	Heterogeneous nuclear ribonucleoprotein L
SKPGAAMVEMADGYAVDR	1866.8604	+2;+3	0.00000e+000	Q8R081	Heterogeneous nuclear ribonucleoprotein L
SDALETLGFLNHYQMK + Oxidation (M)	1881.89308	+2;+3	0.00000e+000	Q8R081	Heterogeneous nuclear ribonucleoprotein L
QPAIMPGQSYGLEDGSCSYK	2186.96124	+3	0.00000e+000	Q8R081	Heterogeneous nuclear ribonucleoprotein L
TENAGDQHGGGGGGGSGAAGGGGGENYDDPHK	2839.14148	+3;+4	0.00000e+000	Q8R081	Heterogeneous nuclear ribonucleoprotein L
NDQDTWDYTNPNLSGQGDPGSNPNKR	2889.25501	+3	0.00000e+000	Q8R081	Heterogeneous nuclear ribonucleoprotein L
LKTENAGDQHGGGGGGGSGAAGGGGGENYDDPHK	3080.3205	+4	0.00000e+000	Q8R081	Heterogeneous nuclear ribonucleoprotein L
NMQDLVEDFK + Oxidation (M)	1253.5598	+2	0.00000e+000	Q3TTY5	Keratin, type II cytoskeletal 2 epidermal
HLPSHIGR	915.50388	+3	0.00000e+000	Q8BVY0	Ribosomal L1 domain-containing protein 1
VPVSVNLLAK	1038.64372	+2	0.00000e+000	Q8BVY0	Ribosomal L1 domain-containing protein 1
KVPVSVNLLAK	1166.73868	+2;+3	0.00000e+000	Q8BVY0	Ribosomal L1 domain-containing protein 1
KPEASSFSTPR	1205.60403	+2;+3	0.00000e+000	Q8BVY0	Ribosomal L1 domain-containing protein 1
HGVNTISQIIPFK	1452.8089	+2;+3	0.00000e+000	Q8BVY0	Ribosomal L1 domain-containing protein 1
ATSLLTQSGLASSAPAK	1601.86243	+2	0.00000e+000	Q8BVY0	Ribosomal L1 domain-containing protein 1
DEFDSPEQTEGFYK	1690.69986	+2	0.00000e+000	Q8BVY0	Ribosomal L1 domain-containing protein 1
ALLATETPEASAPGTSGK	1699.86282	+2	0.00000e+000	Q8BVY0	Ribosomal L1 domain-containing protein 1
KATSLLTQSGLASSAPAK	1729.95738	+2;+3	0.00000e+000	Q8BVY0	Ribosomal L1 domain-containing protein 1
GYSNLLK	793.43338	+2	7.60822e-003	Q61656	Probable ATP-dependent RNA helicase DDX5
GLDVEDVK	873.44437	+2	2.07994e-003	Q61656,Q501J6	Probable ATP-dependent RNA helicase DDX5,Probable ATP-dependent RNA helicase DDX17
TIVFVETK	935.53279	+2	2.43405e-003	Q61656	Probable ATP-dependent RNA helicase DDX5
QLAEDFLK	962.50728	+2	0.00000e+000	Q61656	Probable ATP-dependent RNA helicase DDX5
LLQLVEDR	984.56038	+2	0.00000e+000	Q61656	Probable ATP-dependent RNA helicase DDX5
STCIYGGAPK	1052.49608	+2	0.00000e+000	Q61656,Q501J6	Probable ATP-dependent RNA helicase DDX5,Probable ATP-dependent RNA helicase DDX17
TAQEVDTYR	1081.504	+2	0.00000e+000	Q61656	Probable ATP-dependent RNA helicase DDX5
LMEEIMSEK	1108.51439	+2	0.00000e+000	Q61656	Probable ATP-dependent RNA helicase DDX5
GVEICIATPGR	1171.60194	+2	0.00000e+000	Q61656,Q501J6	Probable ATP-dependent RNA helicase DDX5,Probable ATP-dependent RNA helicase DDX17
APILIATDVASR	1225.70302	+2	0.00000e+000	Q61656,Q501J6	Probable ATP-dependent RNA helicase DDX5,Probable ATP-dependent RNA helicase DDX17
TTYLVLDEADR	1294.64049	+2	0.00000e+000	Q61656	Probable ATP-dependent RNA helicase DDX5
MLDMGFEPQIR	1335.63152	+2	0.00000e+000	Q61656,Q501J6,Q62095	Probable ATP-dependent RNA helicase DDX5,Probable ATP-dependent RNA helicase DDX17,ATP-dependent RNA helicase DDX3Y
QTLMWSATWPK	1347.66454	+2	0.00000e+000	Q61656,Q501J6	Probable ATP-dependent RNA helicase DDX5,Probable ATP-dependent RNA helicase DDX17
MLDMGFEPQIR + Oxidation (M)	1351.62643	+2	0.00000e+000	Q61656,Q501J6,Q62095	Probable ATP-dependent RNA helicase DDX5,Probable ATP-dependent RNA helicase DDX17,ATP-dependent RNA helicase DDX3Y
MLDMGFEPQIR + Oxidation (M)	1351.62643	+2	0.00000e+000	Q61656,Q501J6,Q62095	Probable ATP-dependent RNA helicase DDX5,Probable ATP-dependent RNA helicase DDX17,ATP-dependent RNA helicase DDX3Y
GDGPICLVLAPTR	1367.72313	+2	0.00000e+000	Q61656,Q501J6	Probable ATP-dependent RNA helicase DDX5,Probable ATP-dependent RNA helicase DDX17
NFYQEHPDLAR	1388.64729	+2;+3	0.00000e+000	Q61656	Probable ATP-dependent RNA helicase DDX5
ELAQQVQQVAAEYCR	1791.85736	+2;+3	0.00000e+000	Q61656	Probable ATP-dependent RNA helicase DDX5
IGIEIIK	784.50581	+2	0.00000e+000	P63038	60 kDa heat shock protein, mitochondrial
DDAMLLK + Oxidation (M)	820.40004	+2	7.81701e-003	P63038	60 kDa heat shock protein, mitochondrial
VGEVIVTK	843.50658	+2	0.00000e+000	P63038	60 kDa heat shock protein, mitochondrial
VGLQVVAVK	911.58041	+2	0.00000e+000	P63038	60 kDa heat shock protein, mitochondrial
NAGVEGSLIVEK	1214.65065	+2	0.00000e+000	P63038	60 kDa heat shock protein, mitochondrial
VGGTSDVEVNEK	1232.58847	+2	0.00000e+000	P63038	60 kDa heat shock protein, mitochondrial
TLNDELEIIEGMK + Oxidation (M)	1519.74394	+2;+3	0.00000e+000	P63038	60 kDa heat shock protein, mitochondrial
ISSVQSIVPALEIANAHR	1904.04793	+3	0.00000e+000	P63038	60 kDa heat shock protein, mitochondrial
LVQDVANNTNEEAGDGTTTATVLAR	2559.24126	+3	0.00000e+000	P63038	60 kDa heat shock protein, mitochondrial
NVELDPEIQK	1183.60844	+2	0.00000e+000	Q6NXH9,Q9R0H5,Q6IME9	Keratin, type II cytoskeletal 73,Keratin, type II cytoskeletal 71,Keratin, type II cytoskeletal 72
NLDLDSIIAEVR	1356.72487	+2	0.00000e+000	Q6NXH9	Keratin, type II cytoskeletal 73
TGFAEGFLK	968.49674	+2	0.00000e+000	O88967	ATP-dependent zinc metalloprotease YME1L1
GTDLESLDK	976.4713	+2	3.74726e-003	O88967	ATP-dependent zinc metalloprotease YME1L1
SVDPEIIAR	998.53964	+2	0.00000e+000	O88967	ATP-dependent zinc metalloprotease YME1L1
GILLVGPPGTGK	1107.66521	+2	0.00000e+000	O88967	ATP-dependent zinc metalloprotease YME1L1
QELQEVVEFLK	1360.72382	+2	0.00000e+000	O88967	ATP-dependent zinc metalloprotease YME1L1
LVEAQNIAPSFVK	1414.782	+2	0.00000e+000	O88967	ATP-dependent zinc metalloprotease YME1L1
FDMQVTVPRPDVK	1530.78647	+3	0.00000e+000	O88967	ATP-dependent zinc metalloprotease YME1L1
TTTGLDSAVDPVQMK	1561.76579	+2	0.00000e+000	O88967	ATP-dependent zinc metalloprotease YME1L1
LSPETQSAIEQEIR	1599.81038	+2	0.00000e+000	O88967	ATP-dependent zinc metalloprotease YME1L1
NLAEALLTYETLDAK	1663.86682	+2;+3	0.00000e+000	O88967	ATP-dependent zinc metalloprotease YME1L1
ADLMDR	719.32721	+2	4.33742e-003	Q8VEK3	Heterogeneous nuclear ribonucleoprotein U
FIEIAAR	818.46501	+2	2.07994e-003	Q8VEK3	Heterogeneous nuclear ribonucleoprotein U
NGQDLGVAFK	1047.53491	+2	0.00000e+000	Q8VEK3	Heterogeneous nuclear ribonucleoprotein U
LQAALDNEAGGR	1213.60509	+2	0.00000e+000	Q8VEK3	Heterogeneous nuclear ribonucleoprotein U
YNILGTNTIMDK	1381.69113	+2	0.00000e+000	Q8VEK3	Heterogeneous nuclear ribonucleoprotein U
TCNCETEDYGEK	1504.54462	+2	0.00000e+000	Q8VEK3	Heterogeneous nuclear ribonucleoprotein U
NFILDQTNVSAAAQR	1646.83762	+2	0.00000e+000	Q8VEK3	Heterogeneous nuclear ribonucleoprotein U
SSGPTSLFAVTVAPPGAR	1713.905	+2	0.00000e+000	Q8VEK3	Heterogeneous nuclear ribonucleoprotein U
PAMEPGNGSLDLGGDAAGR	1783.8159	+2	2.43405e-003	Q8VEK3	Heterogeneous nuclear ribonucleoprotein U
ELAQQVQQVADDYGK	1690.81622	+2	0.00000e+000	Q501J6	Probable ATP-dependent RNA helicase DDX17
FAISELFAK	1024.55931	+2	0.00000e+000	P09405	Nucleolin
EVFEDAMEIR	1237.56487	+2	0.00000e+000	P09405	Nucleolin
TLVLSNLSYSATK	1395.76093	+2	0.00000e+000	P09405	Nucleolin
NLSFNITEDELK	1421.7038	+2	0.00000e+000	P09405	Nucleolin
GFGFVDFNSEEDAK	1560.67326	+2	0.00000e+000	P09405	Nucleolin
FGYVDFESAEDLEK	1647.73042	+2	0.00000e+000	P09405	Nucleolin
LLLETYLPSK	1175.68015	+2	0.00000e+000	Q9D6Z1	Nucleolar protein 56
IVNDNATYCR	1224.55571	+2	0.00000e+000	Q9D6Z1	Nucleolar protein 56
LSFYETGEIPR	1310.65065	+2	0.00000e+000	Q9D6Z1	Nucleolar protein 56
YPASTVQILGAEK	1375.73471	+2	0.00000e+000	Q9D6Z1	Nucleolar protein 56
EAVVQAEEAAAEITR	1585.79472	+2	0.00000e+000	Q9D6Z1	Nucleolar protein 56
IDCFSEVPTSVFGEK	1713.79201	+2	0.00000e+000	Q9D6Z1	Nucleolar protein 56
ISVLEALR	899.54399	+2	0.00000e+000	Q925I1	ATPase family AAA domain-containing protein 3
QTILESIR	958.54472	+2	0.00000e+000	Q925I1	ATPase family AAA domain-containing protein 3
TAGTLLGEGFR	1120.58768	+2	0.00000e+000	Q925I1	ATPase family AAA domain-containing protein 3
NVLMYGPPGTGK	1232.62235	+2	0.00000e+000	Q925I1	ATPase family AAA domain-containing protein 3
WSNFDPTGLER	1320.60986	+2	0.00000e+000	Q925I1	ATPase family AAA domain-containing protein 3
LKEYEAAVEQLK	1419.7609	+2	0.00000e+000	Q925I1	ATPase family AAA domain-containing protein 3
RQLLEGEESR	1215.62073	+3	7.81701e-003	Q6IFZ6	Keratin, type II cytoskeletal 1b
SLDLDSIIDAVR	1315.69833	+2	0.00000e+000	Q6IFZ6	Keratin, type II cytoskeletal 1b
FACHSASLTVR	1247.60809	+3	0.00000e+000	Q99K48	Non-POU domain-containing octamer-binding protein
ASSQNEGLTIDLK	1374.69905	+2	0.00000e+000	Q99K48	Non-POU domain-containing octamer-binding protein
MEELHNQEVQK	1383.64523	+2	0.00000e+000	Q99K48	Non-POU domain-containing octamer-binding protein
CSEGSFLLTTFPR	1513.72353	+2	0.00000e+000	Q99K48	Non-POU domain-containing octamer-binding protein
FAQPGSFEYEYAMR + Oxidation (M)	1710.73479	+2	0.00000e+000	Q99K48	Non-POU domain-containing octamer-binding protein
DVDAAYTNK	995.45598	+2	2.07994e-003	Q9DCV7	Keratin, type II cytoskeletal 7
NMQDVVEDFK	1223.54924	+2	0.00000e+000	Q9DCV7	Keratin, type II cytoskeletal 7
SLDLDGIIADVK	1257.68163	+2	0.00000e+000	Q9DCV7	Keratin, type II cytoskeletal 7
ADSLQDEINFLK	1391.69324	+2	0.00000e+000	Q9DCV7	Keratin, type II cytoskeletal 7
LESSIAEAEEQGELAIK	1815.91013	+2	0.00000e+000	Q9DCV7	Keratin, type II cytoskeletal 7
PHEDYR	815.3562	+2	9.57684e-003	Q8C854	Myelin expression factor 2
FESAESAEK	996.43997	+2	0.00000e+000	Q8C854	Myelin expression factor 2
SVPHEDYR	1001.45665	+2	2.43405e-003	Q8C854	Myelin expression factor 2
VGEVTYVELFK	1282.68091	+2	0.00000e+000	Q8C854	Myelin expression factor 2
VFISNIPYDMK	1325.66894	+2	0.00000e+000	Q8C854	Myelin expression factor 2
RDTHPGEPEKPPR	1514.75897	+3;+4	0.00000e+000	Q8C854	Myelin expression factor 2
SEAAAGDDGSQQQPAEPR	1812.78743	+2	0.00000e+000	Q8C854	Myelin expression factor 2
IITFTK	721.43742	+2	0.00000e+000	P17225	Polypyrimidine tract-binding protein 1
VTNLLMLK + Oxidation (M)	946.55212	+2	4.02837e-003	P17225	Polypyrimidine tract-binding protein 1
SLFSSNGGVVK	1093.57678	+2	0.00000e+000	P17225	Polypyrimidine tract-binding protein 1
GQPIYIQFSNHK	1430.73064	+2;+3	0.00000e+000	P17225	Polypyrimidine tract-binding protein 1
KLPSDVTEGEVISL	1485.79263	+2	0.00000e+000	P17225	Polypyrimidine tract-binding protein 1
LSLDGQNIYNACCTLR	1896.8822	+2	0.00000e+000	P17225	Polypyrimidine tract-binding protein 1
SFSQFGK	799.38646	+2	0.00000e+000	Q7TMK9	Heterogeneous nuclear ribonucleoprotein Q
LYNNHEIR	1057.53046	+2;+3	0.00000e+000	Q7TMK9	Heterogeneous nuclear ribonucleoprotein Q
EQILEEFSK	1121.56042	+2	0.00000e+000	Q7TMK9	Heterogeneous nuclear ribonucleoprotein Q
LMMDPLTGLNR	1259.6366	+2	0.00000e+000	Q7TMK9	Heterogeneous nuclear ribonucleoprotein Q
TGYTLDVTTGQR	1310.64667	+2	0.00000e+000	Q7TMK9	Heterogeneous nuclear ribonucleoprotein Q
TKEQILEEFSK	1350.70306	+2	2.43405e-003	Q7TMK9	Heterogeneous nuclear ribonucleoprotein Q
NLANTVTEEILEK	1472.7722	+2;+3	0.00000e+000	Q7TMK9	Heterogeneous nuclear ribonucleoprotein Q
VTEGLTDVILYHQPDDK	1941.96838	+2;+3	0.00000e+000	Q7TMK9	Heterogeneous nuclear ribonucleoprotein Q
AGFAGDDAPR	975.44101	+2	0.00000e+000	P60710,P63260	Actin, cytoplasmic 1,Actin, cytoplasmic 2
GYSFTTTAER	1131.51965	+2	0.00000e+000	P60710,P63260	Actin, cytoplasmic 1,Actin, cytoplasmic 2
DSYVGDEAQSK	1197.51495	+2	0.00000e+000	P60710,P63260	Actin, cytoplasmic 1,Actin, cytoplasmic 2
SYELPDGQVITIGNER	1789.88463	+2	0.00000e+000	P60710,P63260	Actin, cytoplasmic 1,Actin, cytoplasmic 2
VAPEEHPVLLTEAPLNPK	1953.0571	+3	0.00000e+000	P60710,P63260	Actin, cytoplasmic 1,Actin, cytoplasmic 2
QDYIDYSDSGK	1289.54117	+2	0.00000e+000	Q9ESX5	H/ACA ribonucleoprotein complex subunit 4
HGKPTDNTPATWK	1451.71573	+3	0.00000e+000	Q9ESX5	H/ACA ribonucleoprotein complex subunit 4
VAQLDTSQWPLLLK	1610.90318	+2	0.00000e+000	Q9ESX5	H/ACA ribonucleoprotein complex subunit 4
TVLESGGETGDGDNDTTK	1794.77557	+2	0.00000e+000	Q9ESX5	H/ACA ribonucleoprotein complex subunit 4
YLTAEETDK	1068.4975	+2	0.00000e+000	Q91W39	Nuclear receptor coactivator 5
PQAPMGSYQR	1133.52876	+2	7.81701e-003	Q91W39	Nuclear receptor coactivator 5
SSADSLPGPISR	1185.59895	+2	0.00000e+000	Q91W39	Nuclear receptor coactivator 5
NMPQADAMVLVAR	1414.70607	+2	0.00000e+000	Q91W39	Nuclear receptor coactivator 5
PGAPSQGLFGQPSSR	1484.7372	+2	0.00000e+000	Q91W39	Nuclear receptor coactivator 5
QLLSVEIEK	1057.6019	+2	0.00000e+000	Q60749	KH domain-containing, RNA-binding, signal transduction-associated protein 1
YLPELMAEK	1092.55249	+2	0.00000e+000	Q60749	KH domain-containing, RNA-binding, signal transduction-associated protein 1
YLPELMAEK + Oxidation (M)	1108.54741	+2	2.17452e-003	Q60749	KH domain-containing, RNA-binding, signal transduction-associated protein 1
DSLDPSFTHAM	1219.51794	+2	0.00000e+000	Q60749	KH domain-containing, RNA-binding, signal transduction-associated protein 1
KDDEENYLDLF	1399.61432	+2	0.00000e+000	Q60749	KH domain-containing, RNA-binding, signal transduction-associated protein 1
KDDEENYLDLFSHK	1751.80022	+3	0.00000e+000	Q60749	KH domain-containing, RNA-binding, signal transduction-associated protein 1
LAGENMTGAAK	1061.51752	+2	0.00000e+000	Q9Z0X1	Apoptosis-inducing factor 1, mitochondrial
LNDGSQITFEK	1250.61427	+2	0.00000e+000	Q9Z0X1	Apoptosis-inducing factor 1, mitochondrial
TGGLEIDSDFGGFR	1469.6787	+2	0.00000e+000	Q9Z0X1	Apoptosis-inducing factor 1, mitochondrial
DGEQHEDLNEVAK	1482.65865	+3	0.00000e+000	Q9Z0X1	Apoptosis-inducing factor 1, mitochondrial
SQASGIEVIQLFPEK	1644.87227	+2	0.00000e+000	Q9Z0X1	Apoptosis-inducing factor 1, mitochondrial
GGQLLVSLK	913.55966	+2	0.00000e+000	Q8C7V3	U3 small nucleolar RNA-associated protein 15 homolog
GVLANALAGR	940.5454	+2	0.00000e+000	Q8C7V3	U3 small nucleolar RNA-associated protein 15 homolog
FIVLQELVEK	1216.70671	+2	0.00000e+000	Q8C7V3	U3 small nucleolar RNA-associated protein 15 homolog
ITQDTLYWNNYK	1557.74634	+2	0.00000e+000	Q8C7V3	U3 small nucleolar RNA-associated protein 15 homolog
AGYKPVAIQTYPVLGEK + Acetyl (K)	1875.01418	+2	0.00000e+000	Q8C7V3	U3 small nucleolar RNA-associated protein 15 homolog
NDSDPVPEHVPAELPEEK	2000.93269	+2;+3	0.00000e+000	Q8C7V3	U3 small nucleolar RNA-associated protein 15 homolog
VGSTSENITQK	1162.58298	+2	0.00000e+000	Q62095	ATP-dependent RNA helicase DDX3Y
LEDLVCDVVDR	1331.63913	+2	0.00000e+000	Q8BP47	Asparagine--tRNA ligase, cytoplasmic
SWDSEEILEGYK	1454.65651	+2	0.00000e+000	Q8BP47	Asparagine--tRNA ligase, cytoplasmic
LMTDTINEPILLCR	1687.86369	+2	0.00000e+000	Q8BP47	Asparagine--tRNA ligase, cytoplasmic
EGIDPAPYYWYTDQR	1872.83186	+2	0.00000e+000	Q8BP47	Asparagine--tRNA ligase, cytoplasmic
TDNSVYLK	938.4709	+2	2.63151e-003	Q91YU8	Suppressor of SWI4 1 homolog
VMEPLTATR	1016.53246	+2	0.00000e+000	Q91YU8	Suppressor of SWI4 1 homolog
GNMQAQQSAVR	1188.56694	+2	0.00000e+000	Q91YU8	Suppressor of SWI4 1 homolog
QNQQAENLQR	1227.59558	+2	0.00000e+000	Q91YU8	Suppressor of SWI4 1 homolog
ATQTLQTLGEAQSK	1474.76273	+2	0.00000e+000	Q7TPV4	Myb-binding protein 1A
LVQLADMLLNHNR	1535.8242	+3	0.00000e+000	Q7TPV4	Myb-binding protein 1A
LSVDLTAPLGVLQSK	1539.88721	+2	0.00000e+000	Q7TPV4	Myb-binding protein 1A
SPAPSNPTLSPSTPAK	1550.79402	+2	0.00000e+000	Q7TPV4	Myb-binding protein 1A
LQQSLQQGNHSSGSNR	1739.82991	+3	0.00000e+000	Q7TPV4	Myb-binding protein 1A
LVQLLVK	811.55312	+2	0.00000e+000	Q02257	Junction plakoglobin
ISEDKNPDYR	1235.5782	+3	0.00000e+000	Q02257	Junction plakoglobin
LLNDEDPVVVTK	1340.71875	+2	0.00000e+000	Q02257	Junction plakoglobin
TMQNTSDLDTAR	1351.60379	+2	0.00000e+000	Q02257	Junction plakoglobin
ALMGSPQLVAAVVR	1410.8017	+2	0.00000e+000	Q02257	Junction plakoglobin
LGEYGFQNAILVR	1478.78815	+2	0.00000e+000	P07724	Serum albumin
ASDPESGVAR	987.46213	+2	0.00000e+000	Q9D0R4	Probable ATP-dependent RNA helicase DDX56
ATGPVMEQAVR	1157.58629	+2	0.00000e+000	Q9D0R4	Probable ATP-dependent RNA helicase DDX56
VANVSAAEDSASQR	1403.66406	+2	0.00000e+000	Q9D0R4	Probable ATP-dependent RNA helicase DDX56
LMSATFNEDVQTLK	1595.7865	+2	0.00000e+000	Q9D0R4	Probable ATP-dependent RNA helicase DDX56
LEAAATALATK	1058.59714	+2	0.00000e+000	Q9D8E6	60S ribosomal protein L4
SGQGAFGNMCR	1183.48627	+2	0.00000e+000	Q9D8E6	60S ribosomal protein L4
IEEVPELPLVVEDK	1607.86578	+2	0.00000e+000	Q9D8E6	60S ribosomal protein L4
QPYAVSELAGHQTSAESWGTGR	2331.08798	+3	0.00000e+000	Q9D8E6	60S ribosomal protein L4
TLEGELHDLR	1181.60403	+2;+3	0.00000e+000	P48678	Prelamin-A/C
VAVEEVDEEGK	1202.56665	+2	0.00000e+000	P48678	Prelamin-A/C
SGAQASSTPLSPTR	1358.679	+2	0.00000e+000	P48678	Prelamin-A/C
TALINSTGEEVAMR	1490.73987	+2	0.00000e+000	P48678	Prelamin-A/C
VLYVYDMLAGK	1270.66313	+2	0.00000e+000	Q5SSI6	U3 small nucleolar RNA-associated protein 18 homolog
LTLEDDKPAAER	1356.68848	+2;+3	0.00000e+000	Q5SSI6	U3 small nucleolar RNA-associated protein 18 homolog
TGNFISTSTSLPR	1379.7045	+2	0.00000e+000	Q5SSI6	U3 small nucleolar RNA-associated protein 18 homolog
AAPSAGSAAAAAEEEESR	1673.74921	+2;+3	0.00000e+000	Q5SSI6	U3 small nucleolar RNA-associated protein 18 homolog
VAVLFPTLR	1014.6226	+2	0.00000e+000	Q64337	Sequestosome-1
GHLSDSFSHSR	1228.5585	+3	0.00000e+000	Q64337	Sequestosome-1
LTPTTPESSSTGTEDK	1649.7632	+2	0.00000e+000	Q64337	Sequestosome-1
NYDIGAALDTIQYSK	1670.81514	+2	0.00000e+000	Q64337	Sequestosome-1
QGGGGAGGSVPGIER	1297.6375	+2	0.00000e+000	Q9D0E1	Heterogeneous nuclear ribonucleoprotein M
AESGPDLR	843.40863	+2	0.00000e+000	E9Q557	Desmoplakin
NLHSEISGK	983.50359	+2	7.81701e-003	E9Q557	Desmoplakin
EYENELAK	994.46069	+2	7.81701e-003	E9Q557	Desmoplakin
NDYDQLQK	1022.46687	+2	7.81701e-003	E9Q557	Desmoplakin
VVIVDPETNK	1112.60774	+2	2.07994e-003	E9Q557	Desmoplakin
LQSLTENLTK	1145.62918	+2	0.00000e+000	E9Q557	Desmoplakin
ETQSQLESER+ Methyl (R)	1219.56804	+2	0.00000e+000	E9Q557	Desmoplakin
DAVTYTEHAK	1133.53529	+2;+3	0.00000e+000	P62806	Histone H4
ISGLIYEETR	1179.61353	+2	0.00000e+000	P62806	Histone H4
DNIQGITKPAIR	1324.74628	+2;+3	0.00000e+000	P62806	Histone H4
NFAFLEFR	1042.52361	+2	0.00000e+000	P26369	Splicing factor U2AF 65 kDa subunit
LGGLTQAPGNPVLAVQINQDK	2132.15897	+2;+3	0.00000e+000	P26369	Splicing factor U2AF 65 kDa subunit
LAGNEQVTR	986.5145	+2	0.00000e+000	P56183	Ribosomal RNA processing protein 1 homolog A
ATGGFTPDELLK	1247.63977	+2	0.00000e+000	P56183	Ribosomal RNA processing protein 1 homolog A
YQGVNLYVK	1082.57604	+2	0.00000e+000	P29341	Polyadenylate-binding protein 1
NFGEDMDDER	1226.45097	+2	0.00000e+000	P29341	Polyadenylate-binding protein 1
ALDTMNFDVIK	1265.63257	+2	0.00000e+000	P29341	Polyadenylate-binding protein 1
SLGYAYVNFQQPADAER	1927.90642	+2	0.00000e+000	P29341	Polyadenylate-binding protein 1
IFHTVTTTDDPVIR	1613.84135	+2;+3	0.00000e+000	O70194	Eukaryotic translation initiation factor 3 subunit D
YLDWAYR	985.46574	+2	0.00000e+000	Q8VCY6	U3 small nucleolar RNA-associated protein 6 homolog
EALQVAEAGTELFK	1504.7773	+2	0.00000e+000	Q8VCY6	U3 small nucleolar RNA-associated protein 6 homolog
EIESEEQNLVTK	1417.69362	+2	0.00000e+000	Q3U9G9	Lamin-B receptor
FADLSEAANR	1092.51996	+2	7.81701e-003	P20152	Vimentin
ILLAELEQLK	1168.70668	+2	0.00000e+000	P20152	Vimentin
NNASTDYDLSDK	1341.56844	+2	0.00000e+000	P27659	60S ribosomal protein L3
LLLQIDNAR	1054.61346	+2	0.00000e+000	Q64291	Keratin, type I cytoskeletal 12
LTQDQDVDVK	1159.5721	+2	0.00000e+000	Q76MZ3	Serine/threonine-protein phosphatase 2A 65 kDa regulatory subunit A alpha isoform
TGQEVVFVAEPDNK	1531.75185	+2	0.00000e+000	Q9DBG6	Dolichyl-diphosphooligosaccharide--protein glycosyltransferase subunit 2
AQEGGGSEVFQELK	1477.70488	+2	0.00000e+000	Q3TJZ6	Protein FAM98A
HQEGEIFDTEK	1331.59935	+2	0.00000e+000	P47911	60S ribosomal protein L6
FVMQEEFSR	1171.53319	+2	0.00000e+000	P27773	Protein disulfide-isomerase A3
FAHTNIESLVK	1257.67172	+2;+3	0.00000e+000	P27773	Protein disulfide-isomerase A3
LIEVDDER	987.48727	+2	0.00000e+000	P62754	40S ribosomal protein S6
YYVTIIDAPGHR	1403.71974	+3	0.00000e+000	P10126	Elongation factor 1-alpha 1
AGVNTVTTLVENK	1344.7249	+2	0.00000e+000	P12970	60S ribosomal protein L7a
AAAANEVYK	935.47121	+2	0.00000e+000	Q922P9	Putative oxidoreductase GLYR1
FFGTEDHAWIK	1349.64044	+2;+3	0.00000e+000	Q922P9	Putative oxidoreductase GLYR1
FQQAVDAVEEFLR	1550.7729	+2	0.00000e+000	Q922P9	Putative oxidoreductase GLYR1
GVVDSEDLPLNISR	1512.77838	+2	0.00000e+000	P11499	Heat shock protein HSP 90-beta
ISLADIAQK	957.54947	+2	0.00000e+000	P14685	26S proteasome non-ATPase regulatory subunit 3
ETDSSSAPAVTPSK	1375.6467	+2	0.00000e+000	Q9JMA1	Ubiquitin carboxyl-terminal hydrolase 14
VQEAIIHFR	1111.61382	+2	0.00000e+000	Q9WVM3	Anaphase-promoting complex subunit 7
NLQCLVIDEADR	1444.69801	+2	0.00000e+000	Q8K363	ATP-dependent RNA helicase DDX18
DIQVGVIGFPNVGK	1441.79294	+2	0.00000e+000	Q8CI11	Guanine nucleotide-binding protein-like 3
AAMEALVVEVSK	1245.66385	+2	0.00000e+000	O70133	ATP-dependent RNA helicase A
ILEFFGLK	965.55859	+2	0.00000e+000	P09103	Protein disulfide-isomerase
VTSPDSLTTITSSK	1435.74062	+2	0.00000e+000	Q9CWT6	Probable ATP-dependent RNA helicase DDX28
QAPSISDSEGK	1117.52512	+2	3.97133e-003	Q9DB85	Ribosomal RNA-processing protein 8
GDLGIEIPAEK	1140.60263	+2	0.00000e+000	P52480	Pyruvate kinase PKM
TAVVVGTVTDDVR	1330.70929	+2	0.00000e+000	P35980	60S ribosomal protein L18
LGVTNTIISHYDGR	1544.79471	+3	0.00000e+000	Q922K7	Probable 28S rRNA (cytosine-C(5))-methyltransferase
EAHEPLAVADAK	1249.63023	+2;+3	2.07994e-003	Q6DFW4	Nucleolar protein 58
LIAHAGSLLNLAK	1319.79248	+2;+3	0.00000e+000	Q6DFW4	Nucleolar protein 58
YPQGVAPQR	1014.52467	+2	0.00000e+000	Q5SF07	Insulin-like growth factor 2 mRNA-binding protein 2
VVHIMDFQR	1143.58591	+3	6.39459e-003	Q8K310	Matrin-3
GEDEEDNNLEVR	1417.5957	+2	2.43405e-003	Q91YQ5	Dolichyl-diphosphooligosaccharide--protein glycosyltransferase subunit 1
VGHHTAEGVGTNK	1305.64258	+3	0.00000e+000	Q9Z108	Double-stranded RNA-binding protein Staufen homolog 1
VDAECMPVVR	1174.54747	+2	7.81701e-003	Q07797	Galectin-3-binding protein
VLDELTLAR	1028.58659	+2	0.00000e+000	Q9QWL7,Q6IFX2,Q61781	Keratin, type I cytoskeletal 17,Keratin, type I cytoskeletal 42,Keratin, type I cytoskeletal 14
TIVEEVQDGK	1116.56627	+2	0.00000e+000	Q9QWL7,Q6IFX2	Keratin, type I cytoskeletal 17,Keratin, type I cytoskeletal 42
TEELNREVATN	1274.61023	+2	0.00000e+000	Q9QWL7,Q6IFX2,Q61781	Keratin, type I cytoskeletal 17,Keratin, type I cytoskeletal 42,Keratin, type I cytoskeletal 14
CEMEQQNQEYK	1485.5864	+2	0.00000e+000	Q9QWL7,Q61781	Keratin, type I cytoskeletal 17,Keratin, type I cytoskeletal 14
AENEFVTLK	1049.53931	+2	0.00000e+000	P50446,Q99M74	Keratin, type II cytoskeletal 6A,Keratin, type II cuticular Hb2
LRSEIDHVK	1095.60364	+3	2.07994e-003	P50446	Keratin, type II cytoskeletal 6A
LEGLEDALQK	1114.58698	+2	0.00000e+000	P50446	Keratin, type II cytoskeletal 6A
KDVDAAYMNK	1153.54373	+2	0.00000e+000	P50446,Q922U2,Q6IME9	Keratin, type II cytoskeletal 6A,Keratin, type II cytoskeletal 5,Keratin, type II cytoskeletal 72
DVDEAYMNK	1083.45425	+2	0.00000e+000	P11679	Keratin, type II cytoskeletal 8
AEAETMYQIK + Oxidation (M)	1198.55396	+2	0.00000e+000	P11679	Keratin, type II cytoskeletal 8
TKTEISEMNR	1207.58666	+3	2.07994e-003	P11679	Keratin, type II cytoskeletal 8
LESGMQNMSIHTK	1474.69081	+3	2.07994e-003	P11679	Keratin, type II cytoskeletal 8
LSGEGVGPVNIS	1127.58226	+2	0.00000e+000	Q922U2	Keratin, type II cytoskeletal 5
TTAENEFVMLK	1281.62747	+2	0.00000e+000	Q922U2	Keratin, type II cytoskeletal 5
NTKHEISEMNR	1357.64081	+2;+3	0.00000e+000	Q922U2	Keratin, type II cytoskeletal 5
VDALMDEINFMK + Oxidation (M)	1440.66287	+2	0.00000e+000	Q922U2	Keratin, type II cytoskeletal 5
FKTIEDLR	1020.56038	+2	2.07994e-003	Q6IFX2	Keratin, type I cytoskeletal 42
LLEGEDAHLS	1082.52438	+2	2.07994e-003	Q61781	Keratin, type I cytoskeletal 14
VVSTHEQVLR	1166.64078	+3	0.00000e+000	Q61781	Keratin, type I cytoskeletal 14
IEYAKPTR	976.53415	+2	2.07994e-003	Q8R081	Heterogeneous nuclear ribonucleoprotein L
SSSGLLEWDSK	1207.57207	+2	0.00000e+000	Q8R081	Heterogeneous nuclear ribonucleoprotein L
NPNGPYPYTLK	1262.62952	+2	0.00000e+000	Q8R081	Heterogeneous nuclear ribonucleoprotein L
VEFDSVQSAQR	1264.60478	+2	0.00000e+000	Q8R081	Heterogeneous nuclear ribonucleoprotein L
GHPAFVNYSTSQK	1434.68918	+2;+3	0.00000e+000	Q8R081	Heterogeneous nuclear ribonucleoprotein L
KNHEEEMLALR	1368.68193	+3	0.00000e+000	Q9Z2K1	Keratin, type I cytoskeletal 16
GQTGGDVNVEMDAAPGVDLSR + Oxidation (M)	2102.95389	+2;+3	0.00000e+000	Q9Z2K1	Keratin, type I cytoskeletal 16
NMQDLVEDFK	1237.56488	+2	0.00000e+000	Q3TTY5	Keratin, type II cytoskeletal 2 epidermal
KAVEVISNR	1014.58217	+2;+3	0.00000e+000	Q8BVY0	Ribosomal L1 domain-containing protein 1
VTEECEEAIPQLVPIGETPDKENVK	2823.38478	+3	0.00000e+000	Q8BVY0	Ribosomal L1 domain-containing protein 1
VTDALNATR	959.5036	+2	0.00000e+000	P63038	60 kDa heat shock protein, mitochondrial
TVIIEQSWGSPK	1343.70851	+2	0.00000e+000	P63038	60 kDa heat shock protein, mitochondrial
TLNDELEIIEGMK	1503.74902	+2	0.00000e+000	P63038	60 kDa heat shock protein, mitochondrial
TAAENEFVLLK	1233.66048	+2	0.00000e+000	Q9R0H5,Q9DCV7	Keratin, type II cytoskeletal 71,Keratin, type II cytoskeletal 7
DWVLNEFK	1049.51819	+2	7.68189e-003	Q61656	Probable ATP-dependent RNA helicase DDX5
QGELEAALQK	1085.57166	+2	0.00000e+000	Q9DCV7	Keratin, type II cytoskeletal 7
SAYGGPVGAGIR	1103.57236	+2	0.00000e+000	Q9DCV7	Keratin, type II cytoskeletal 7
IFEAQIAGLR	1116.62912	+2	0.00000e+000	Q9DCV7	Keratin, type II cytoskeletal 7
QQLETLQLDGGR	1356.69974	+2	0.00000e+000	Q9DCV7	Keratin, type II cytoskeletal 7
VLEEANQAINPK	1324.69864	+2	0.00000e+000	Q501J6	Probable ATP-dependent RNA helicase DDX17
AFVTDWDK	980.46036	+2	0.00000e+000	Q925I1	ATPase family AAA domain-containing protein 3
ATLNAFLHR	1041.57194	+2	0.00000e+000	Q925I1	ATPase family AAA domain-containing protein 3
VFDWASTSR	1067.50362	+2	4.02837e-003	Q925I1	ATPase family AAA domain-containing protein 3
EYEAAVEQLK	1178.58188	+2	2.07994e-003	Q925I1	ATPase family AAA domain-containing protein 3
QQQLLNEENLR	1383.7106	+2	0.00000e+000	Q925I1	ATPase family AAA domain-containing protein 3
CSEVAQLTEGMSGR	1523.67082	+2	0.00000e+000	Q925I1	ATPase family AAA domain-containing protein 3
SSEDGVLTEAMMDAR	1610.69161	+2	0.00000e+000	Q925I1	ATPase family AAA domain-containing protein 3
MMVAGFK	782.3819	+2	0.00000e+000	Q8VEK3	Heterogeneous nuclear ribonucleoprotein U
VSELKEELK	1073.5968	+2	2.07994e-003	Q8VEK3	Heterogeneous nuclear ribonucleoprotein U
LLEQYKEESK	1265.65028	+2;+3	0.00000e+000	Q8VEK3	Heterogeneous nuclear ribonucleoprotein U
AQLGLGHSYSR	1187.60471	+3	3.74726e-003	Q9D6Z1	Nucleolar protein 56
LIAHAGSLTNLAK	1307.7561	+2	0.00000e+000	Q9D6Z1	Nucleolar protein 56
FSEEPEVAANFTK	1467.68816	+2	0.00000e+000	Q9D6Z1	Nucleolar protein 56
IMFGTPQEHR	1214.58662	+3	2.07994e-003	Q91W39	Nuclear receptor coactivator 5
AIVITQQHQIHR	1442.81062	+3	0.00000e+000	Q91W39	Nuclear receptor coactivator 5
FDAERPVDCSVIVVNK	1846.92474	+3	0.00000e+000	Q91W39	Nuclear receptor coactivator 5
MGPGIGAILER + Oxidation (M)	1128.59612	+2	0.00000e+000	Q8C854	Myelin expression factor 2
ADADKSEAAAGDDGSQQQPAEPR + Acetyl (K)	2355.02106	+3	0.00000e+000	Q8C854	Myelin expression factor 2
VMGLGLSPEEK	1158.59544	+2	0.00000e+000	Q9Z0X1	Apoptosis-inducing factor 1, mitochondrial
VEHHDHAVVSGR	1341.65381	+4	0.00000e+000	Q9Z0X1	Apoptosis-inducing factor 1, mitochondrial
AIASATEGGSVPQIR	1455.76814	+2	0.00000e+000	Q9Z0X1	Apoptosis-inducing factor 1, mitochondrial
AGEVFIHK	899.4865	+2	2.07994e-003	Q99K48	Non-POU domain-containing octamer-binding protein
VELDNMPLR	1085.55391	+2	0.00000e+000	Q99K48	Non-POU domain-containing octamer-binding protein
PLISVYSEK	1034.56479	+2	0.00000e+000	Q9D8E6	60S ribosomal protein L4
SNYNLPMHK	1102.52293	+2;+3	0.00000e+000	Q9D8E6	60S ribosomal protein L4
KLEAAATALATK	1186.69209	+2	0.00000e+000	Q9D8E6	60S ribosomal protein L4
KLDELYGTWR	1279.65607	+2	0.00000e+000	Q9D8E6	60S ribosomal protein L4
GIAYIEFK	939.50655	+2	2.07994e-003	P09405	Nucleolin
VTLDWAKPK	1056.59677	+2	3.74726e-003	P09405	Nucleolin
ETLEEVFEK	1122.54445	+2	0.00000e+000	P09405	Nucleolin
SVSLYYTGEK	1145.56044	+2	0.00000e+000	P09405	Nucleolin
EAMEDGEIDGNK	1306.53468	+2	0.00000e+000	P09405	Nucleolin
KWGLGPK	784.45955	+2	7.68189e-003	Q9ESX5	H/ACA ribonucleoprotein complex subunit 4
DSAVNAICYGAK	1267.58667	+2	0.00000e+000	Q9ESX5	H/ACA ribonucleoprotein complex subunit 4
LHNAIEGGTQLSR	1394.72661	+2;+3	0.00000e+000	Q9ESX5	H/ACA ribonucleoprotein complex subunit 4
NLSDVATK	846.44469	+2	7.68189e-003	Q02257	Junction plakoglobin
QEGLESVLK	1001.53931	+2	0.00000e+000	Q02257	Junction plakoglobin
HVAAGTQQPYTDGVR	1598.78014	+3	0.00000e+000	Q02257	Junction plakoglobin
QDVDNASLAR	1087.52579	+2	0.00000e+000	P20152	Vimentin
EEAESTLQSFR	1295.59934	+2	0.00000e+000	P20152	Vimentin
GFCFLEYEDHK	1443.6129	+2;+3	0.00000e+000	Q7TMK9	Heterogeneous nuclear ribonucleoprotein Q
FTVLGGK	720.41704	+2	0.00000e+000	O88967	ATP-dependent zinc metalloprotease YME1L1
NVTFEHVK	972.50288	+2	2.07994e-003	O88967	ATP-dependent zinc metalloprotease YME1L1
NIPEAHQDAFK	1268.61493	+2;+3	0.00000e+000	O88967	ATP-dependent zinc metalloprotease YME1L1
IQSIYLEK	992.55421	+2	0.00000e+000	Q5SSI6	U3 small nucleolar RNA-associated protein 18 homolog
GGYFALGNEK	1054.50835	+2	0.00000e+000	Q5SSI6	U3 small nucleolar RNA-associated protein 18 homolog
VQTMDFSPR	1079.50699	+2	0.00000e+000	Q5SSI6	U3 small nucleolar RNA-associated protein 18 homolog
IAASTFSSDSK	1112.53496	+2	0.00000e+000	Q5SSI6	U3 small nucleolar RNA-associated protein 18 homolog
GQGGNWQALK	1057.53049	+2	0.00000e+000	Q91YU8	Suppressor of SWI4 1 homolog
TEEELQAILAAK	1314.70305	+2	0.00000e+000	Q91YU8	Suppressor of SWI4 1 homolog
QAVGEEPDEDLFPTAAK	1815.85266	+2	0.00000e+000	Q91YU8	Suppressor of SWI4 1 homolog
AITGFDDPFSGK	1253.59283	+2	0.00000e+000	E9Q557	Desmoplakin
QLQNIIQATSR	1270.69933	+2	0.00000e+000	E9Q557	Desmoplakin
LNDSILQATEQR	1386.71028	+2	0.00000e+000	E9Q557	Desmoplakin
VYSASLESLLTK	1309.71291	+2	0.00000e+000	Q7TPV4	Myb-binding protein 1A
EAGSEAESSSADPGPGR	1602.67575	+2	0.00000e+000	P56183	Ribosomal RNA processing protein 1 homolog A
FEPYSNPTK	1081.50801	+2	2.07994e-003	Q9D0E1	Heterogeneous nuclear ribonucleoprotein M
INEILSNALK	1113.63933	+2	0.00000e+000	Q9D0E1	Heterogeneous nuclear ribonucleoprotein M
LADALQELR	1027.56618	+2	0.00000e+000	P48678	Prelamin-A/C
QLQDEMLR	1031.50696	+2	0.00000e+000	P48678	Prelamin-A/C
VFLENVIR	988.57056	+2	0.00000e+000	P62806	Histone H4
DDEENYLDLFSHK	1623.70526	+2	2.07994e-003	Q60749	KH domain-containing, RNA-binding, signal transduction-associated protein 1
LAPEYEAAATR	1190.59311	+2	0.00000e+000	P27773	Protein disulfide-isomerase A3
DLFSDGHSEFLK	1393.6514	+2	0.00000e+000	P27773	Protein disulfide-isomerase A3
SDVLELTDENFESR	1652.75295	+2	0.00000e+000	P27773	Protein disulfide-isomerase A3
NDPSLPEPACVK	1325.62854	+2	0.00000e+000	Q8BP47	Asparagine--tRNA ligase, cytoplasmic
DAETTLTELR	1147.57207	+2	0.00000e+000	P05784	Keratin, type I cytoskeletal 18
GSGTAEVELK	989.50293	+2	0.00000e+000	P52480	Pyruvate kinase PKM
GDYPLEAVR	1018.50835	+2	0.00000e+000	P52480	Pyruvate kinase PKM
NTGIICTIGPASR	1358.69763	+2	0.00000e+000	P52480	Pyruvate kinase PKM
GVNLPGAAVDLPAVSEK	1635.88318	+2	0.00000e+000	P52480	Pyruvate kinase PKM
FGPALSVK	817.46979	+2	7.68189e-003	P29341	Polyadenylate-binding protein 1
SGVGNIFIK	933.52837	+2	0.00000e+000	P29341	Polyadenylate-binding protein 1
NLDDGIDDER	1160.49455	+2	0.00000e+000	P29341	Polyadenylate-binding protein 1
KEFSPFGTITSAK	1411.73473	+2	0.00000e+000	P29341	Polyadenylate-binding protein 1
DLTIPESSTVK	1188.62378	+2	0.00000e+000	Q922P9	Putative oxidoreductase GLYR1
TSFFLGEVGNAAK	1339.67722	+2	0.00000e+000	Q922P9	Putative oxidoreductase GLYR1
TQLYEYLQNR	1326.65678	+2	0.00000e+000	Q6DFW4	Nucleolar protein 58
SQMDGLIPGVEPR	1397.6973	+2	0.00000e+000	Q6DFW4	Nucleolar protein 58
HLTDAYFK	993.49197	+2	0.00000e+000	P47911	60S ribosomal protein L6
KPFSQHVR	997.54575	+3	0.00000e+000	P47911	60S ribosomal protein L6
YYPTEDVPR	1138.52948	+2	2.07994e-003	P47911	60S ribosomal protein L6
AVPQLQGYLR	1143.64003	+2	0.00000e+000	P47911	60S ribosomal protein L6
FNQVLDQFGEK	1323.64592	+2	0.00000e+000	P14685	26S proteasome non-ATPase regulatory subunit 3
LQLDSPEDAEFIVAK	1673.8512	+2	0.00000e+000	P14685	26S proteasome non-ATPase regulatory subunit 3
VPQAQPAKPALK	1246.73973	+3	2.07994e-003	Q9Z108	Double-stranded RNA-binding protein Staufen homolog 1
VSVGEFVGEGEGK	1292.62486	+2	0.00000e+000	Q9Z108	Double-stranded RNA-binding protein Staufen homolog 1
AIPLALEGK	910.54874	+2	0.00000e+000	Q9D0R4	Probable ATP-dependent RNA helicase DDX56
AVLMEKPDVVVGTPSR	1696.9182	+2;+3	0.00000e+000	Q9D0R4	Probable ATP-dependent RNA helicase DDX56
LGAFDLK	762.42758	+2	0.00000e+000	Q3U9G9	Lamin-B receptor
ILFSSLILISK	1232.77438	+2	0.00000e+000	Q9ERK4	Exportin-2
EADDIVNWLK	1201.59788	+2	0.00000e+000	P09103	Protein disulfide-isomerase
IADGYEQAAR	1092.51996	+2	0.00000e+000	P80316	T-complex protein 1 subunit epsilon
SIEIPRPVDGVEVPGCGK	1907.97751	+3	0.00000e+000	P26369	Splicing factor U2AF 65 kDa subunit
LATNAAVTVLR	1127.66624	+2	0.00000e+000	P42932	T-complex protein 1 subunit theta
DVDEVSSLLR	1131.57716	+2	2.07994e-003	P42932	T-complex protein 1 subunit theta
GVNLDPLGK	911.50763	+2	0.00000e+000	Q922K7	Probable 28S rRNA (cytosine-C(5))-methyltransferase
NTGVILANDANADR	1442.71135	+2	0.00000e+000	Q922K7	Probable 28S rRNA (cytosine-C(5))-methyltransferase
APQVLVLAPTR	1163.70264	+2	0.00000e+000	Q9JIK5	Nucleolar RNA helicase 2
SGIDILVGTPGR	1183.6561	+2	0.00000e+000	Q9JIK5	Nucleolar RNA helicase 2
LLLPGELAK	952.59569	+2	0.00000e+000	Q64475,Q6ZWY9,P10853,Q64478,Q8CGP1,P10854,Q8CGP2,Q64525,Q64524,Q9D2U9,Q8CGP0	Histone H2B type 1-B,Histone H2B type 1-C/E/G,Histone H2B type 1-F/J/L,Histone H2B type 1-H,Histone H2B type 1-K,Histone H2B type 1-M,Histone H2B type 1-P,Histone H2B type 2-B,Histone H2B type 2-E,Histone H2B type 3-A,Histone H2B type 3-B
IAPAEGPDVSER	1239.60951	+2	0.00000e+000	Q5SF07	Insulin-like growth factor 2 mRNA-binding protein 2
ISYIPDEEVSSPSPPHR	1908.92174	+3	2.63151e-003	Q5SF07	Insulin-like growth factor 2 mRNA-binding protein 2
PVLVLSQNTK	1097.64446	+2	7.68189e-003	P80318	T-complex protein 1 subunit gamma
AVAQALEVIPR	1165.68189	+2	0.00000e+000	P80318	T-complex protein 1 subunit gamma
ICDDELILIK	1230.65295	+2	0.00000e+000	P11983	T-complex protein 1 subunit alpha
ETLLNSATTSLNSK	1477.76238	+2	0.00000e+000	P80315	T-complex protein 1 subunit delta
DMAAAGLHSNVR	1240.59824	+2	0.00000e+000	Q9WVM3	Anaphase-promoting complex subunit 7
VAFSVAR	748.42317	+2	7.68189e-003	P27659	60S ribosomal protein L3
ILTFDQLALESPK	1473.80788	+2	0.00000e+000	P35980	60S ribosomal protein L18
QEDEWDKPR	1201.53635	+3	7.68189e-003	Q60715	Prolyl 4-hydroxylase subunit alpha-1
LQDTYNLDTNTISK	1624.79442	+2	0.00000e+000	Q60715	Prolyl 4-hydroxylase subunit alpha-1
IETNENNLESAK	1360.64699	+2	0.00000e+000	Q8BMK4	Cytoskeleton-associated protein 4
EHRPPCAQEAPR	1446.6786	+3	7.68189e-003	Q64337	Sequestosome-1
LAEALYIADR	1133.60803	+2	0.00000e+000	Q9CSN1	SNW domain-containing protein 1
EMQDLGGGER	1090.47131	+2	2.07994e-003	Q61495,Q7TSF1,Q7TSF0	Desmoglein-1-alpha,Desmoglein-1-beta,Desmoglein-1-gamma
DIVQFVPYR	1135.6026	+2	2.07994e-003	Q8C166	Copine-1
VTSQDENAVSLR	1317.65245	+2	0.00000e+000	Q8BVY0	Ribosomal L1 domain-containing protein 1
HGVNTISQIIPF	1324.71394	+2	0.00000e+000	Q8BVY0	Ribosomal L1 domain-containing protein 1
KHGVNTISQIIPFK	1580.90385	+3	0.00000e+000	Q8BVY0	Ribosomal L1 domain-containing protein 1
SILSESSDVCLFTK	1584.77052	+2	0.00000e+000	Q8BVY0	Ribosomal L1 domain-containing protein 1
TTDVQVTPTALLQLDR	1769.95235	+2	5.00443e-003	Q8BVY0	Ribosomal L1 domain-containing protein 1
KALLATETPEASAPGTSGK	1827.95778	+3	2.81359e-003	Q8BVY0	Ribosomal L1 domain-containing protein 1
TKDEFDSPEQTEGFYK	1919.8425	+3	0.00000e+000	Q8BVY0	Ribosomal L1 domain-containing protein 1
NTKQEIAEINR	1314.68913	+2	0.00000e+000	P50446	Keratin, type II cytoskeletal 6A
QCANLQAAIADAEQR	1657.78418	+2;+3	0.00000e+000	P50446	Keratin, type II cytoskeletal 6A
LCFSTAQHAS	1120.49715	+2	0.00000e+000	Q8R081	Heterogeneous nuclear ribonucleoprotein L
NGVQAMVEFDSVQSAQR	1864.87376	+2;+3	0.00000e+000	Q8R081	Heterogeneous nuclear ribonucleoprotein L
SDALETLGFLNHYQMK	1865.89816	+2;+3	0.00000e+000	Q8R081	Heterogeneous nuclear ribonucleoprotein L
APGFGDNR	832.38277	+2	0.00000e+000	P63038	60 kDa heat shock protein, mitochondrial
GYISPYFINTSK	1388.6976	+2	0.00000e+000	P63038	60 kDa heat shock protein, mitochondrial
AAVEEGIVLGGGCALLR	1683.89778	+2;+3	0.00000e+000	P63038	60 kDa heat shock protein, mitochondrial
LIDFLECGK	1093.54778	+2	0.00000e+000	Q61656	Probable ATP-dependent RNA helicase DDX5
TGTAYTFFTPNNIK	1573.77766	+2	0.00000e+000	Q61656	Probable ATP-dependent RNA helicase DDX5
DAEEWFFTKTEELNR	1913.87953	+3	0.00000e+000	Q6IFX2	Keratin, type I cytoskeletal 42
SLLEGQDAK	959.49236	+2	0.00000e+000	P08730	Keratin, type I cytoskeletal 13
SEMECQNQEYK	1444.55985	+2	0.00000e+000	P08730	Keratin, type I cytoskeletal 13
VGSSSSSFR	912.43012	+2	0.00000e+000	P11679	Keratin, type II cytoskeletal 8
LEGLTDEINFLR	1418.74052	+2	0.00000e+000	P11679	Keratin, type II cytoskeletal 8
TPEVTVSIIK	1085.63322	+2	0.00000e+000	Q8C7V3	U3 small nucleolar RNA-associated protein 15 homolog
DTAYCATFR	1103.4706	+2	6.94793e-003	Q8C7V3	U3 small nucleolar RNA-associated protein 15 homolog
TVTCLCLSSSGQR	1467.68102	+2	0.00000e+000	Q8C7V3	U3 small nucleolar RNA-associated protein 15 homolog
AVHTVDFTADNYHVVSGADDYTVK	2623.2191	+3;+4	0.00000e+000	Q8C7V3	U3 small nucleolar RNA-associated protein 15 homolog
LIPVHQVR	960.58688	+2	8.63401e-003	Q5SSI6	U3 small nucleolar RNA-associated protein 18 homolog
VQTMDFSPR + Oxidation (M)	1095.50191	+2	0.00000e+000	Q5SSI6	U3 small nucleolar RNA-associated protein 18 homolog
LVHLPSCTVF	1171.60599	+2	0.00000e+000	Q5SSI6	U3 small nucleolar RNA-associated protein 18 homolog
FLDEGSLCGLSIAASK	1666.82361	+2	0.00000e+000	Q5SSI6	U3 small nucleolar RNA-associated protein 18 homolog
GQLHGSSDESEVENEAK	1814.79184	+3	6.94793e-003	Q5SSI6	U3 small nucleolar RNA-associated protein 18 homolog
DLVLGPSGVLQGIR	1422.81947	+2	0.00000e+000	Q922P9	Putative oxidoreductase GLYR1
LAIALGDAVNHPTPM	1518.78644	+2	0.00000e+000	Q922P9	Putative oxidoreductase GLYR1
ALDQSDNDMSAVYR	1583.68857	+2	0.00000e+000	Q922P9	Putative oxidoreductase GLYR1
DLVLGPSGVLQGIRPGK	1704.98866	+2	2.81359e-003	Q922P9	Putative oxidoreductase GLYR1
TPAEVVSTCDITFACVSDPK	2196.0079	+2	0.00000e+000	Q922P9	Putative oxidoreductase GLYR1
VAEELIFGTDHITTGASSDFDNATK	2638.23987	+3	0.00000e+000	O88967	ATP-dependent zinc metalloprotease YME1L1
AVSEGVVHEDLR	1309.66263	+3	5.00443e-003	Q9D6Z1	Nucleolar protein 56
LAALALASSENSSTPEECEEVNEK	2577.17514	+3	0.00000e+000	Q9D6Z1	Nucleolar protein 56
ESFEGSVR	909.41921	+2	3.74726e-003	P09405	Nucleolin
GLSEDTTEETLK	1321.62489	+2	0.00000e+000	P09405	Nucleolin
TAVETAVLLLR	1184.71286	+2	0.00000e+000	P80318	T-complex protein 1 subunit gamma
IVLLDSSLEYK	1278.70709	+2	0.00000e+000	P80318	T-complex protein 1 subunit gamma
WSSLACNIALDAVK	1546.78134	+2	0.00000e+000	P80318	T-complex protein 1 subunit gamma
EMMLSIINSSITTK	1566.79968	+2	0.00000e+000	P80318	T-complex protein 1 subunit gamma
AGPIWDLR	926.49739	+2	8.63401e-003	Q7TMK9	Heterogeneous nuclear ribonucleoprotein Q
SAFLCGVMK	1011.48816	+2	0.00000e+000	Q7TMK9	Heterogeneous nuclear ribonucleoprotein Q
DLEGENIEIVFAKPPDQK	2041.03676	+3	5.00443e-003	Q7TMK9	Heterogeneous nuclear ribonucleoprotein Q
NVTLPAVFK	987.57532	+2	6.94793e-003	Q9D8E6	60S ribosomal protein L4
FCIWTESAFR	1315.60194	+2	0.00000e+000	Q9D8E6	60S ribosomal protein L4
SKAEAEALYQTK	1337.68265	+2	0.00000e+000	Q3UV17,Q9R0H5	Keratin, type II cytoskeletal 2 oral,Keratin, type II cytoskeletal 71
LEAALGEAK	900.49161	+2	0.00000e+000	P48678	Prelamin-A/C
LKDLEALLNSK	1242.71831	+2	0.00000e+000	P48678	Prelamin-A/C
IDSLSAQLSQLQK	1429.77763	+2	0.00000e+000	P48678	Prelamin-A/C
AQHEDQVEQYKK	1501.7161	+3	0.00000e+000	P48678	Prelamin-A/C
LQEKEDLQELNDR	1628.80054	+3	5.00443e-003	P48678	Prelamin-A/C
NSNLVGAAHEELQQSR	1751.85504	+2;+3	0.00000e+000	P48678	Prelamin-A/C
LPGGPTLTFQISK	1357.76056	+2	0.00000e+000	Q91YU8	Suppressor of SWI4 1 homolog
NLESYAAQPHSFVFTR	1865.90604	+2;+3	0.00000e+000	Q91YU8	Suppressor of SWI4 1 homolog
LQAEIDTLK	1029.5706	+2	0.00000e+000	Q9DCV7	Keratin, type II cytoskeletal 7
VNLAMDVGK	945.49535	+2	0.00000e+000	P52480	Pyruvate kinase PKM
DAVLNAWAEDVDLR	1585.77362	+2	0.00000e+000	P52480	Pyruvate kinase PKM
EATESFASDPILYR	1597.76238	+2	0.00000e+000	P52480	Pyruvate kinase PKM
EATESFASDPILYRPVAVALDTK	2492.27985	+3	0.00000e+000	P52480	Pyruvate kinase PKM
KVVHLDVR	964.5818	+3	6.94793e-003	Q9Z0X1	Apoptosis-inducing factor 1, mitochondrial
ILPQYLSNWTMEK	1621.81738	+2	0.00000e+000	Q9Z0X1	Apoptosis-inducing factor 1, mitochondrial
VLSHLQQNTLK	1279.72482	+2	0.00000e+000	Q9D0R4	Probable ATP-dependent RNA helicase DDX56
LLQAVTDLGWSR	1357.7354	+2	0.00000e+000	Q9D0R4	Probable ATP-dependent RNA helicase DDX56
FQNAILVR	959.55524	+2	0.00000e+000	P07724	Serum albumin
DPSGAHPSVR	1021.49411	+2	0.00000e+000	Q60749	KH domain-containing, RNA-binding, signal transduction-associated protein 1
ILGPQGNTIK	1039.60259	+2	0.00000e+000	Q60749	KH domain-containing, RNA-binding, signal transduction-associated protein 1
IIAPPER	794.46501	+2	5.00443e-003	P60710,P63260	Actin, cytoplasmic 1,Actin, cytoplasmic 2
QEYDESGPSIVHR	1515.69537	+3	0.00000e+000	P60710,P63260	Actin, cytoplasmic 1,Actin, cytoplasmic 2
VLATVTK	730.45889	+2	2.81359e-003	P47911	60S ribosomal protein L6
VDISDVK	774.41234	+2	0.00000e+000	P47911	60S ribosomal protein L6
AVDLQILPK	995.60152	+2	0.00000e+000	P47911	60S ribosomal protein L6
TSSVPLR	758.42865	+2	8.63401e-003	Q8VCY6	U3 small nucleolar RNA-associated protein 6 homolog
VQGVFGR	761.41844	+2	0.00000e+000	Q8VCY6	U3 small nucleolar RNA-associated protein 6 homolog
QWIDLLLR	1055.61275	+2	5.00443e-003	Q8VCY6	U3 small nucleolar RNA-associated protein 6 homolog
KDEIEYSMVHR	1405.66597	+3	0.00000e+000	Q8VCY6	U3 small nucleolar RNA-associated protein 6 homolog
ELEIESQPGEEQPVSK	1797.86321	+2	0.00000e+000	Q8VCY6	U3 small nucleolar RNA-associated protein 6 homolog
RFDAERPVDCSVIVVNK	2003.02585	+3	0.00000e+000	Q91W39	Nuclear receptor coactivator 5
ELAGGTFPEDDVPEK	1602.74133	+2	0.00000e+000	P56183	Ribosomal RNA processing protein 1 homolog A
LPNVALDLLR	1122.67607	+2	0.00000e+000	Q7TPV4	Myb-binding protein 1A
IISDNLTYCK	1225.60126	+2	0.00000e+000	Q6DFW4	Nucleolar protein 58
TYDPSGDSTLPTCSK	1627.70358	+2	0.00000e+000	Q6DFW4	Nucleolar protein 58
YVLKPATEGK	1104.61789	+2;+3	0.00000e+000	Q925I1	ATPase family AAA domain-containing protein 3
FSPAGPILSIR	1156.66043	+2	0.00000e+000	P29341	Polyadenylate-binding protein 1
QDDELNLEK	1102.51421	+2	0.00000e+000	Q6WKZ7	Nostrin
EFAQHGDNFCK	1351.56154	+2	0.00000e+000	Q6WKZ7	Nostrin
LSSVLADLEQRPK	1454.80927	+2;+3	0.00000e+000	Q6WKZ7	Nostrin
TANLVINNWNQQIK	1654.87907	+2	0.00000e+000	Q6WKZ7	Nostrin
AIELEAIKPTHQVLSMQEK	2164.15614	+3;+4	0.00000e+000	Q6WKZ7	Nostrin
TAAENDFVVLK	1205.6292	+2	0.00000e+000	P07744	Keratin, type II cytoskeletal 4
MGANSLER	876.41232	+2	0.00000e+000	Q9D0E1	Heterogeneous nuclear ribonucleoprotein M
LVPGGGATEIELAK	1353.75037	+2	0.00000e+000	P42932	T-complex protein 1 subunit theta
VTNLLMLK	930.55721	+2	0.00000e+000	P17225	Polypyrimidine tract-binding protein 1
NNQFQALLQYADPVSAQHAK	2242.11305	+3	0.00000e+000	P17225	Polypyrimidine tract-binding protein 1
DALEEEDNVLVLK	1485.75623	+2	0.00000e+000	P09103	Protein disulfide-isomerase
VLVGANFEEVAFDEK	1665.825	+2	0.00000e+000	P09103	Protein disulfide-isomerase
VFGWVHR	899.47662	+2	5.00443e-003	Q8BP47	Asparagine--tRNA ligase, cytoplasmic
SPVASIVYELNPNFKPPK	1999.07784	+3	0.00000e+000	Q8BP47	Asparagine--tRNA ligase, cytoplasmic
VLLDAPCSGTGVISK	1515.79669	+2	0.00000e+000	Q922K7	Probable 28S rRNA (cytosine-C(5))-methyltransferase
DVPLGAPLCIIVEK	1522.8429	+2	0.00000e+000	Q8BMF4	Dihydrolipoyllysine-residue acetyltransferase component of pyruvate dehydrogenase complex, mitochondrial
VAPAPAGVFTDIPISNIR	1837.00978	+2	0.00000e+000	Q8BMF4	Dihydrolipoyllysine-residue acetyltransferase component of pyruvate dehydrogenase complex, mitochondrial
GPAPLGTFQVTTPQR	1568.83112	+2	0.00000e+000	Q3U9G9	Lamin-B receptor
DGEEAGAYDGPR	1235.50545	+2	0.00000e+000	P27773	Protein disulfide-isomerase A3
QTATQLLK	901.52327	+2	0.00000e+000	P12970	60S ribosomal protein L7a
TLNEWDSR	1019.46721	+2	0.00000e+000	O70194	Eukaryotic translation initiation factor 3 subunit D
NMVQFNLQTLPK	1431.75441	+2	0.00000e+000	O70194	Eukaryotic translation initiation factor 3 subunit D
GCGVVEFKDEEFVK	1641.77087	+2;+3	0.00000e+000	Q8C854	Myelin expression factor 2
DQTPDENEEVIVR	1542.71617	+2	0.00000e+000	Q5SF07	Insulin-like growth factor 2 mRNA-binding protein 2
TEEGPTLSYGR	1208.56732	+2	0.00000e+000	Q8K310	Matrin-3
LQVSNVLSQPLAQAAVK	1765.00977	+2	0.00000e+000	Q9DBG6	Dolichyl-diphosphooligosaccharide--protein glycosyltransferase subunit 2
ISTEVGITNVDLSTVDKDQSIAPK	2529.31738	+3	0.00000e+000	Q9DBG6	Dolichyl-diphosphooligosaccharide--protein glycosyltransferase subunit 2
YENELALR	1006.50832	+2	0.00000e+000	Q64291	Keratin, type I cytoskeletal 12
GIDPFSLDALAK	1245.66049	+2	0.00000e+000	P80317	T-complex protein 1 subunit zeta
ELLYGGTSPTAETILK	1691.89815	+2	0.00000e+000	Q9Z108	Double-stranded RNA-binding protein Staufen homolog 1
IETIEVMEDR	1233.59108	+2	0.00000e+000	Q8BG05	Heterogeneous nuclear ribonucleoprotein A3
EVDDLGPEVGDIK	1384.6722	+2	0.00000e+000	O35286	Putative pre-mRNA-splicing factor ATP-dependent RNA helicase DHX15
LFGTLLER	947.54401	+2	3.74726e-003	Q8BHY2	Nucleolar complex protein 4 homolog
LLEAVLTSR	1000.59168	+2	2.81359e-003	Q8BHY2	Nucleolar complex protein 4 homolog
AAVIGDVIR	912.53926	+2	0.00000e+000	Q9JIK5	Nucleolar RNA helicase 2
TILPAAAQDVYYR	1479.77216	+2	0.00000e+000	Q91YQ5	Dolichyl-diphosphooligosaccharide--protein glycosyltransferase subunit 1
ASSFVLALEPELESR	1646.85152	+2	8.63401e-003	Q91YQ5	Dolichyl-diphosphooligosaccharide--protein glycosyltransferase subunit 1
AVDQWSTETIASHEDIER	2085.96031	+3	0.00000e+000	Q07797	Galectin-3-binding protein
EANNFLWPFK	1264.62404	+2	0.00000e+000	P14148	60S ribosomal protein L7
LGCFNLTIK	1064.56885	+2	0.00000e+000	O09106	Histone deacetylase 1
DIPGLTDTTVPR	1283.67215	+2	0.00000e+000	P62754	40S ribosomal protein S6
YLNEQLYSGPSSAAR	1654.79506	+2	0.00000e+000	Q9DB85	Ribosomal RNA-processing protein 8
GAFGKPQGTVAR	1187.64111	+3	6.94793e-003	P86048,Q6ZWV3	60S ribosomal protein L10-like,60S ribosomal protein L10
CEFQDAYVLLSEK	1600.74429	+2	0.00000e+000	P63038	60 kDa heat shock protein, mitochondrial
CIPALDSLKPANEDQK	1797.89307	+2	0.00000e+000	P63038	60 kDa heat shock protein, mitochondrial
VLAEMR	717.38432	+2	2.01695e-003	P08730	Keratin, type I cytoskeletal 13
ELIGSMK	776.4102	+2	0.00000e+000	Q5SSI6	U3 small nucleolar RNA-associated protein 18 homolog
GEHAIKDAR	995.51482	+2	0.00000e+000	Q3TTY5	Keratin, type II cytoskeletal 2 epidermal
FVINYDYPNSSEDYIHR	2130.96466	+3	0.00000e+000	Q61656	Probable ATP-dependent RNA helicase DDX5
VLLGVGDPK	896.53313	+2	0.00000e+000	Q9D6Z1	Nucleolar protein 56
GLTDLSACK	963.46953	+2	0.00000e+000	Q9D6Z1	Nucleolar protein 56
LEEITMDGAK	1105.5325	+2	0.00000e+000	Q9D6Z1	Nucleolar protein 56
LNPDLFVTGSYDHTVK	1804.89958	+2;+3	0.00000e+000	Q8C7V3	U3 small nucleolar RNA-associated protein 15 homolog
VDFSPQLPYNYAVTASSR	2013.9796	+2	0.00000e+000	Q8C7V3	U3 small nucleolar RNA-associated protein 15 homolog
MTLQLIK	845.50444	+2	7.24712e-003	Q91YU8	Suppressor of SWI4 1 homolog
NLESYAAQPH	1128.51996	+2	0.00000e+000	Q91YU8	Suppressor of SWI4 1 homolog
NDLAVVDVR	999.53491	+2	0.00000e+000	P09405	Nucleolin
YEEEINKR	1079.52469	+2	3.97133e-003	Q6NXH9,P07744	Keratin, type II cytoskeletal 73,Keratin, type II cytoskeletal 4
NIPGITLLNVSK	1267.74997	+2	0.00000e+000	Q9D8E6	60S ribosomal protein L4
DLPEHAVLK	1020.56038	+2	7.60822e-003	Q8VEK3	Heterogeneous nuclear ribonucleoprotein U
ANFETDEVELSYAK	1614.7413	+2	0.00000e+000	Q8VEK3	Heterogeneous nuclear ribonucleoprotein U
LGVMTYSDTGK	1170.55908	+2	0.00000e+000	O88967	ATP-dependent zinc metalloprotease YME1L1
LSPSPTSQR	971.5036	+2	9.28042e-003	P48678	Prelamin-A/C
TAAENDFVVLKK	1333.72415	+2	0.00000e+000	P07744	Keratin, type II cytoskeletal 4
ETEGDVTSVK	1063.50334	+2	0.00000e+000	P42932	T-complex protein 1 subunit theta
QYGSETFLAK	1142.56078	+2	0.00000e+000	P42932	T-complex protein 1 subunit theta
FAEAFEAIPR	1149.58183	+2	0.00000e+000	P42932	T-complex protein 1 subunit theta
EDGAISTIVLR	1172.64009	+2	0.00000e+000	P42932	T-complex protein 1 subunit theta
LYSVHQEGNK	1173.57782	+2	0.00000e+000	P42932	T-complex protein 1 subunit theta
HFSGLEEAVYR	1306.63059	+2	0.00000e+000	P42932	T-complex protein 1 subunit theta
GSTDNLMDDIER	1364.5878	+2	0.00000e+000	P42932	T-complex protein 1 subunit theta
LQEVDSLWK	1116.58151	+2	0.00000e+000	Q6DFW4	Nucleolar protein 58
TAAENEFVVLK	1219.64484	+2	0.00000e+000	Q6IME9	Keratin, type II cytoskeletal 72
FLEQQNQVLETK	1475.76199	+2	0.00000e+000	Q6IME9	Keratin, type II cytoskeletal 72
VAEGTPLVDGR	1112.5826	+2	0.00000e+000	Q3U9G9	Lamin-B receptor
ELVLHNPVTLK	1261.73941	+2	0.00000e+000	Q9D0R4	Probable ATP-dependent RNA helicase DDX56
VNAELQAR	899.48245	+2	3.74726e-003	Q9Z0X1	Apoptosis-inducing factor 1, mitochondrial
SATEQSGTGIR	1105.53636	+2	0.00000e+000	Q9Z0X1	Apoptosis-inducing factor 1, mitochondrial
AIVQSVGVSGGR	1128.62514	+2	0.00000e+000	Q9Z0X1	Apoptosis-inducing factor 1, mitochondrial
VMPNAIVQSVGVSGGR	1569.82973	+2	0.00000e+000	Q9Z0X1	Apoptosis-inducing factor 1, mitochondrial
EVFSIAGTVK	1049.57571	+2	0.00000e+000	Q8C854	Myelin expression factor 2
VIDPATATSVDLR	1356.7249	+2	0.00000e+000	P80315	T-complex protein 1 subunit delta
EVFSMAGVVVR	1192.62744	+2	0.00000e+000	Q9D0E1	Heterogeneous nuclear ribonucleoprotein M
EITALAPSTMK	1160.61108	+2	0.00000e+000	P60710,P63260	Actin, cytoplasmic 1,Actin, cytoplasmic 2
SMLELEK	848.43132	+2	7.60822e-003	Q6WKZ7	Nostrin
GDIVTVHEK	996.52402	+2	0.00000e+000	Q6WKZ7	Nostrin
ANLEISYAK	1007.52872	+2	0.00000e+000	Q6WKZ7	Nostrin
ALASSSSFSDAK	1169.55641	+2	0.00000e+000	Q6WKZ7	Nostrin
LEKEDESYYQK	1430.65649	+2;+3	0.00000e+000	Q6WKZ7	Nostrin
LTPYEVDELR	1233.6241	+2	3.97133e-003	Q501J6	Probable ATP-dependent RNA helicase DDX17
ALDLIEVLVTK	1212.73293	+2	0.00000e+000	Q7TPV4	Myb-binding protein 1A
DIPSDTQSPVSTK	1373.66745	+2	0.00000e+000	Q7TPV4	Myb-binding protein 1A
NLLPVLAQHVAGPSR	1570.89435	+2	0.00000e+000	Q7TPV4	Myb-binding protein 1A
VVNPLFEK	944.53311	+2	0.00000e+000	P12970	60S ribosomal protein L7a
NFGIGQDIQPK	1215.62479	+2	0.00000e+000	P12970	60S ribosomal protein L7a
EPFPTIYVDSQK	1422.70309	+2	0.00000e+000	Q8BP47	Asparagine--tRNA ligase, cytoplasmic
FIDTTSK	810.41234	+2	0.00000e+000	P27659	60S ribosomal protein L3
IIAHTQMR	968.52255	+2;+3	0.00000e+000	P27659	60S ribosomal protein L3
CCSGAIIVLTK	1220.62572	+2	0.00000e+000	P52480	Pyruvate kinase PKM
LNFAVASR	876.48174	+2	0.00000e+000	P27773	Protein disulfide-isomerase A3
SEPIPESNEGPVK	1381.6725	+2	9.28042e-003	P27773	Protein disulfide-isomerase A3
SPDVEMR	832.37489	+2	7.60822e-003	Q8VCY6	U3 small nucleolar RNA-associated protein 6 homolog
LQVLIDSK	914.54367	+2	0.00000e+000	Q8VCY6	U3 small nucleolar RNA-associated protein 6 homolog
LYQEYFR	1017.49196	+2	0.00000e+000	Q8VCY6	U3 small nucleolar RNA-associated protein 6 homolog
PFSVEFFR	1027.51273	+2	0.00000e+000	Q8VCY6	U3 small nucleolar RNA-associated protein 6 homolog
SQEDTEAIFK	1166.54552	+2	0.00000e+000	Q8VCY6	U3 small nucleolar RNA-associated protein 6 homolog
MVLSESLK	905.48918	+2	0.00000e+000	P56183	Ribosomal RNA processing protein 1 homolog A
YPVNSVNILK	1145.64444	+2	0.00000e+000	P11983	T-complex protein 1 subunit alpha
EQLAIAEFAR	1146.60329	+2	0.00000e+000	P11983	T-complex protein 1 subunit alpha
AFHNEAQVNPER	1410.664	+2;+3	0.00000e+000	P11983	T-complex protein 1 subunit alpha
SQNVMAAASIANIVK	1515.80788	+2	0.00000e+000	P11983	T-complex protein 1 subunit alpha
IAIQHLDK	936.53925	+3	0.00000e+000	P80316	T-complex protein 1 subunit epsilon
VLVDINNPEPLIQTAK	1762.98288	+2	0.00000e+000	P80316	T-complex protein 1 subunit epsilon
LLSELDQQSTEMPR	1645.79811	+2	0.00000e+000	Q9Z108	Double-stranded RNA-binding protein Staufen homolog 1
NAEISDVAPVEETR	1528.73689	+2	0.00000e+000	Q8CI11	Guanine nucleotide-binding protein-like 3
EFTNVYIK	1012.52293	+2	0.00000e+000	P29341	Polyadenylate-binding protein 1
VLAQNSGFDLQETLVK	1760.93086	+2	0.00000e+000	P80317	T-complex protein 1 subunit zeta
AVVGVVAGGGR	940.54544	+2	0.00000e+000	P62918	60S ribosomal protein L8
ASGNYATVISHNPETK	1687.81654	+3	0.00000e+000	P62918	60S ribosomal protein L8
EDTEEYNLR	1167.50436	+2	0.00000e+000	Q8BG05	Heterogeneous nuclear ribonucleoprotein A3
LLDFIK	747.45306	+2	7.11615e-003	P09103	Protein disulfide-isomerase
NNFEGEITK	1050.49817	+2	7.60822e-003	P09103	Protein disulfide-isomerase
DAGQISGLNVLR	1241.67279	+2	0.00000e+000	P38647	Stress-70 protein, mitochondrial
VQQTVQDLFGR	1289.67282	+2	0.00000e+000	P38647	Stress-70 protein, mitochondrial
LLQLQEQMR	1157.62265	+2	0.00000e+000	E9Q557	Desmoplakin
LGIHEDSTNR	1140.55234	+3	7.60822e-003	P11499	Heat shock protein HSP 90-beta
SQIFSTASDNQPTVTIK	1835.92651	+2	0.00000e+000	P20029	78 kDa glucose-regulated protein
FLLTQAVR	946.56	+2	9.28042e-003	P14685	26S proteasome non-ATPase regulatory subunit 3
VVVCNLYPFVK	1336.72134	+2	0.00000e+000	Q9CWJ9	Bifunctional purine biosynthesis protein PURH
LNISFPATGCQK	1334.66527	+2	0.00000e+000	P62754	40S ribosomal protein S6
LWDDGIIDPVDTR	1513.74129	+2	0.00000e+000	Q3ULD5	Methylcrotonoyl-CoA carboxylase beta chain, mitochondrial
VHAPVEYLQIK	1295.72376	+2	0.00000e+000	P03975	IgE-binding protein
LQGPPYAESPPCVVR	1668.82938	+2	0.00000e+000	P03975	IgE-binding protein
STTTGHLIYK	1119.59242	+2	0.00000e+000	P10126	Elongation factor 1-alpha 1
ATFDAISK	851.43887	+2	0.00000e+000	P25444	40S ribosomal protein S2
GTGIVSAPVPK	1024.59171	+2	5.46247e-003	P25444	40S ribosomal protein S2
EQLGESIDAK	1088.53494	+2	7.60822e-003	Q9JIK5	Nucleolar RNA helicase 2
MLSCAGADR	979.42152	+2	0.00000e+000	P86048,Q6ZWV3	60S ribosomal protein L10-like,60S ribosomal protein L10
IMEVDYSVSK	1169.56381	+2	0.00000e+000	Q5SF07	Insulin-like growth factor 2 mRNA-binding protein 2
PGPLLVSAR	908.54434	+2	0.00000e+000	Q9CWT6	Probable ATP-dependent RNA helicase DDX28
HNLEYPDFYQK	1452.66736	+2	0.00000e+000	Q8BHY2	Nucleolar complex protein 4 homolog
LFEAEEQDLFK	1367.66087	+2	0.00000e+000	Q9WVK4	EH domain-containing protein 1
ISTPVDVNNR	1113.57784	+2	0.00000e+000	P80318	T-complex protein 1 subunit gamma
KPMGPAHWEK	1179.58588	+3	0.00000e+000	Q3TJZ6	Protein FAM98A
CTESEEEEVTK	1339.54492	+2	9.28042e-003	Q9JMA1	Ubiquitin carboxyl-terminal hydrolase 14
NMAGYSTR	898.39668	+2	0.00000e+000	Q6WKZ7	Nostrin
ALYTFQAR	968.50795	+2	3.74726e-003	Q6WKZ7	Nostrin
QITSVLQQR	1071.60365	+2	0.00000e+000	Q6WKZ7	Nostrin
LDLLQANSYK	1163.61861	+2	0.00000e+000	Q6WKZ7	Nostrin
LSSVLADLEQR	1229.66155	+2	0.00000e+000	Q6WKZ7	Nostrin
WESTLENCYK	1328.57068	+2	0.00000e+000	Q6WKZ7	Nostrin
PCHPCSTCIFK	1405.59412	+3	0.00000e+000	Q6WKZ7	Nostrin
DMETLMDENSLK	1424.6163	+2	0.00000e+000	Q6WKZ7	Nostrin
DMETLMDENSLK + Oxidation (M)	1440.61122	+2	5.46247e-003	Q6WKZ7	Nostrin
KEEGWWFGSLK + Phospho (ST)	1445.63805	+2	0.00000e+000	Q6WKZ7	Nostrin
KHEALFHLVESSK	1523.8096	+3	0.00000e+000	Q6WKZ7	Nostrin
IQLLCNNLNQYSQH	1743.83623	+2	0.00000e+000	Q6WKZ7	Nostrin
GQTLTTCHTQIHCAISK	1954.93533	+3	3.74726e-003	Q6WKZ7	Nostrin
APAGGQNNPSSSPSGSTVSQASK	2114.98285	+2;+3	0.00000e+000	Q6WKZ7	Nostrin
MQENITGK	919.4433	+2	5.46247e-003	Q8BVY0	Ribosomal L1 domain-containing protein 1
GELALKDAR	971.53996	+2	3.74726e-003	Q922U2,Q8BGZ7	Keratin, type II cytoskeletal 5,Keratin, type II cytoskeletal 75
TTAENEFVMLKK	1409.72243	+2;+3	0.00000e+000	Q922U2	Keratin, type II cytoskeletal 5
TTAENEFVMLKK + Oxidation (M)	1425.71735	+2;+3	0.00000e+000	Q922U2	Keratin, type II cytoskeletal 5
MGPPVGGHR	906.44942	+3	7.11615e-003	Q8R081	Heterogeneous nuclear ribonucleoprotein L
PGAAMVEMADGYAVDR	1651.73341	+2	0.00000e+000	Q8R081	Heterogeneous nuclear ribonucleoprotein L
TLSYLLPAIVH	1225.70705	+2	3.74726e-003	Q61656	Probable ATP-dependent RNA helicase DDX5
TAQEVDTYRR	1237.6051	+3	3.74726e-003	Q61656	Probable ATP-dependent RNA helicase DDX5
AENDFVTIKK	1163.61862	+2	0.00000e+000	Q3TTY5	Keratin, type II cytoskeletal 2 epidermal
ALELTGLK	843.50655	+2	0.00000e+000	P09405	Nucleolin
LELQGSNSR	1002.5094	+2	0.00000e+000	P09405	Nucleolin
LEAELGNMQGLVEDFK	1791.87128	+2	5.46247e-003	P11679	Keratin, type II cytoskeletal 8
LLIGGGTAAFAAAR	1287.7299	+2	0.00000e+000	Q9Z0X1	Apoptosis-inducing factor 1, mitochondrial
RVEHHDHAVVSGR	1497.75491	+4	5.46247e-003	Q9Z0X1	Apoptosis-inducing factor 1, mitochondrial
EFNEDGALAVLQQFK	1707.84679	+2	0.00000e+000	Q7TMK9	Heterogeneous nuclear ribonucleoprotein Q
LDEIYVAGLVAHSDLDER	2014.00072	+3	0.00000e+000	Q7TMK9	Heterogeneous nuclear ribonucleoprotein Q
TEELNREVATNS	1361.64226	+2	0.00000e+000	Q9QWL7,Q61781	Keratin, type I cytoskeletal 17,Keratin, type I cytoskeletal 14
GAMTSSMER	968.40553	+2	0.00000e+000	Q8C854	Myelin expression factor 2
MGPGIGAILER	1112.6012	+2	0.00000e+000	Q8C854	Myelin expression factor 2
LGSAMIGGFAGR	1135.58081	+2	0.00000e+000	Q8C854	Myelin expression factor 2
GFLSGPMGSGMR	1195.54781	+2	0.00000e+000	Q8C854	Myelin expression factor 2
NLPFDLTWQK	1260.65027	+2	2.17452e-003	Q8C854	Myelin expression factor 2
LTEIGPR	784.44429	+2	3.74726e-003	Q91YU8	Suppressor of SWI4 1 homolog
IQEGVGNGNVLFHSFVHK	1981.01701	+3	0.00000e+000	Q91YU8	Suppressor of SWI4 1 homolog
EELASDLEEMATSSAK	1709.76651	+2	0.00000e+000	Q9D6Z1	Nucleolar protein 56
EELASDLEEMATSSAK + Phospho (ST)	1789.73283	+2	0.00000e+000	Q9D6Z1	Nucleolar protein 56
ELGIWEPLAVK	1253.70195	+2	0.00000e+000	P80318	T-complex protein 1 subunit gamma
AMTGVEQWPYR	1336.6234	+2	0.00000e+000	P80318	T-complex protein 1 subunit gamma
GISDLAQHYLMR	1402.7027	+3	3.74726e-003	P80318	T-complex protein 1 subunit gamma
LDIDSAPITAR	1170.62444	+2	0.00000e+000	P52480	Pyruvate kinase PKM
GADFLVTEVENGGSLGSK	1778.86867	+2	0.00000e+000	P52480	Pyruvate kinase PKM
LNFSHGTHEYHAETIK	1882.89619	+3	0.00000e+000	P52480	Pyruvate kinase PKM
WQPTATEPVK	1155.59242	+2	2.63151e-003	Q922P9	Putative oxidoreductase GLYR1
MGHTVTVWNR	1199.58698	+3	7.11615e-003	Q922P9	Putative oxidoreductase GLYR1
ALDQSDNDMSAVYR + Oxidation (M)	1599.68349	+2	0.00000e+000	Q922P9	Putative oxidoreductase GLYR1
AVVVCPK	771.43131	+2	0.00000e+000	Q8VEK3	Heterogeneous nuclear ribonucleoprotein U
APGFAQMLK	961.50551	+2	0.00000e+000	P42932	T-complex protein 1 subunit theta
AVDDGVNTFK	1064.51385	+2	0.00000e+000	P42932	T-complex protein 1 subunit theta
TAEELMNFSK	1168.5434	+2	0.00000e+000	P42932	T-complex protein 1 subunit theta
LFVTNDAATILR	1332.74014	+2	0.00000e+000	P42932	T-complex protein 1 subunit theta
LGDDIDLIVR	1127.61864	+2	0.00000e+000	O70194	Eukaryotic translation initiation factor 3 subunit D
VADWTGATYQDK	1353.6201	+2	0.00000e+000	O70194	Eukaryotic translation initiation factor 3 subunit D
GLVLVPTK	825.53239	+2	3.74726e-003	Q9D0R4	Probable ATP-dependent RNA helicase DDX56
VAQFDYGK	926.44978	+2	0.00000e+000	Q925I1	ATPase family AAA domain-containing protein 3
AAYEAELGDAR	1164.54108	+2	0.00000e+000	P48678	Prelamin-A/C
AQNTWGCGSSLR	1335.59898	+2	0.00000e+000	P48678	Prelamin-A/C
IDDVVNTR	930.47707	+2	3.74726e-003	P80315	T-complex protein 1 subunit delta
LVIEEAER	957.51308	+2	0.00000e+000	P80315	T-complex protein 1 subunit delta
APIRPDIVNFVHTNLR	1861.03224	+3;+4	0.00000e+000	Q9D8E6	60S ribosomal protein L4
AIPSAAAAAAASR	1126.60942	+2	0.00000e+000	P17225	Polypyrimidine tract-binding protein 1
FVIATSTK	865.49092	+2	7.11615e-003	P47911	60S ribosomal protein L6
IVATKPLYVALAQR	1541.92932	+3	0.00000e+000	P29341	Polyadenylate-binding protein 1
GYGFVHFETQEAAER	1739.79034	+3	0.00000e+000	P29341	Polyadenylate-binding protein 1
YCHEVGPCAEALHAQVER	2124.94693	+4	5.46247e-003	Q7TPV4	Myb-binding protein 1A
AVTSEIAVLQSR	1272.70375	+2	0.00000e+000	Q91YQ5	Dolichyl-diphosphooligosaccharide--protein glycosyltransferase subunit 1
VACITEQVLTLVNK	1586.87018	+2	0.00000e+000	Q91YQ5	Dolichyl-diphosphooligosaccharide--protein glycosyltransferase subunit 1
VTAEVVLVHPGGGSTSR	1664.88461	+3	0.00000e+000	Q91YQ5	Dolichyl-diphosphooligosaccharide--protein glycosyltransferase subunit 1
FLSWILNR	1047.58653	+2	3.74726e-003	Q8BP47	Asparagine--tRNA ligase, cytoplasmic
NLPVNFEVAR	1157.61929	+2	0.00000e+000	Q9Z108	Double-stranded RNA-binding protein Staufen homolog 1
SNISSGHVPHGPR	1343.66945	+4	3.74726e-003	Q9Z108	Double-stranded RNA-binding protein Staufen homolog 1
TGFINLDK	906.48108	+2	7.11615e-003	Q9ESX5	H/ACA ribonucleoprotein complex subunit 4
QLAPIWDK	969.52835	+2	0.00000e+000	P09103	Protein disulfide-isomerase
MDSTANEVEAVK + Oxidation (M)	1308.58673	+2	0.00000e+000	P09103	Protein disulfide-isomerase
GLETIASDVVSLASK	1488.80353	+2	0.00000e+000	Q8BMF4	Dihydrolipoyllysine-residue acetyltransferase component of pyruvate dehydrogenase complex, mitochondrial
VPEANSSWMDTVIR	1603.76643	+2	0.00000e+000	Q8BMF4	Dihydrolipoyllysine-residue acetyltransferase component of pyruvate dehydrogenase complex, mitochondrial
LGFAGVVQEISFGTTK	1652.8774	+2	0.00000e+000	P80316	T-complex protein 1 subunit epsilon
SSFGPVGLDK	1005.51312	+2	0.00000e+000	P11983	T-complex protein 1 subunit alpha
TLAVNAAQDSTDLVAK	1615.84171	+2	0.00000e+000	P11983	T-complex protein 1 subunit alpha
GAVEALAAALAH	1092.59273	+2	0.00000e+000	Q9JIK5	Nucleolar RNA helicase 2
EEYQLAQVEQK	1363.66193	+2	0.00000e+000	Q9JIK5	Nucleolar RNA helicase 2
VGNLGLATSFFNER	1523.77324	+2	0.00000e+000	Q62095	ATP-dependent RNA helicase DDX3Y
VVWVEELDKR	1271.68738	+3	3.74726e-003	Q62095	ATP-dependent RNA helicase DDX3Y
DGNVLLHEMQIQHPTASLIAK	2314.21033	+3	0.00000e+000	P80317	T-complex protein 1 subunit zeta
YYAVNYPLR	1157.58691	+2	0.00000e+000	O09106	Histone deacetylase 1
YGEYFPGTGDLR	1373.62518	+2	0.00000e+000	O09106	Histone deacetylase 1
ELAMQTFGVLK	1235.65839	+2	0.00000e+000	Q8K363	ATP-dependent RNA helicase DDX18
LLNGINIIVATPGR	1449.86673	+2	0.00000e+000	Q8K363	ATP-dependent RNA helicase DDX18
IEAINQAIANEYEVR	1731.87911	+2	0.00000e+000	Q3TJZ6	Protein FAM98A
TFSWASVTSK	1112.55023	+2	0.00000e+000	P97855	Ras GTPase-activating protein-binding protein 1
FYVHNDIFR	1209.59309	+3	7.11615e-003	P97855	Ras GTPase-activating protein-binding protein 1
HPDSHQLFIGNLPHEVDK	2082.02829	+4	0.00000e+000	P97855	Ras GTPase-activating protein-binding protein 1
TTHFVEGGDAGNREDQINR	2114.97296	+4	0.00000e+000	P14148	60S ribosomal protein L7
DPEGFVGHPVNAFK	1512.73615	+3	7.11615e-003	Q60715	Prolyl 4-hydroxylase subunit alpha-1
ISSLLEEQFQQGK	1505.77255	+2	0.00000e+000	P62242	40S ribosomal protein S8
ELDTVTLEDIK	1274.66055	+2	0.00000e+000	P14685	26S proteasome non-ATPase regulatory subunit 3
ANAAALTPEQR	1140.5887	+2	0.00000e+000	P03975	IgE-binding protein
FGFAESIANQR	1238.60437	+2	0.00000e+000	Q9JHI7	Exosome complex component RRP45
TMLLPLLQR	1083.64741	+2	7.11615e-003	Q8BHF7	CDP-diacylglycerol--glycerol-3-phosphate 3-phosphatidyltransferase, mitochondrial
FNETIGLQHIK	1298.69827	+2	0.00000e+000	Q8BHF7	CDP-diacylglycerol--glycerol-3-phosphate 3-phosphatidyltransferase, mitochondrial
TYSYLTPDLWK	1385.68671	+2	0.00000e+000	P25444	40S ribosomal protein S2
HLEELEEK	1025.5029	+2	0.00000e+000	P97379	Ras GTPase-activating protein-binding protein 2
LALQALTEK	985.58077	+2	5.46247e-003	Q8BMK4	Cytoskeleton-associated protein 4
LLDTVDDMLANDIAR	1673.82942	+2	0.00000e+000	Q9WVK4	EH domain-containing protein 1
QVKPYVEEGLHPQIIIR	2018.13127	+3	0.00000e+000	P80313	T-complex protein 1 subunit eta
EANQAINPK	983.50357	+2	0.00000e+000	Q61656,Q501J6	Probable ATP-dependent RNA helicase DDX5,Probable ATP-dependent RNA helicase DDX17
QVSDLISVLR	1128.65027	+2	0.00000e+000	Q61656	Probable ATP-dependent RNA helicase DDX5
CITGTVLNISK	1204.64856	+2	0.00000e+000	Q8BVY0	Ribosomal L1 domain-containing protein 1
SLDNEVEK	932.44507	+2	7.24712e-003	Q6WKZ7	Nostrin
MAAAGGGGGGGR	917.41376	+2	0.00000e+000	Q8R081	Heterogeneous nuclear ribonucleoprotein L
TTWVTK	734.3963	+2	9.31968e-003	Q8VEK3	Heterogeneous nuclear ribonucleoprotein U
GEENLMDAQVK	1232.57068	+2	0.00000e+000	P42932	T-complex protein 1 subunit theta
EAAQEAVK	844.42902	+2	0.00000e+000	Q7TMK9	Heterogeneous nuclear ribonucleoprotein Q
DSDLSHVQNK	1141.53636	+2	0.00000e+000	Q7TMK9	Heterogeneous nuclear ribonucleoprotein Q
TSTWSGESK	981.44034	+2	0.00000e+000	P09405	Nucleolin
EVFEDAMEIR + Oxidation (M)	1253.55978	+2	0.00000e+000	P09405	Nucleolin
ITESEEVVSR	1147.57207	+2	2.63151e-003	P48678	Prelamin-A/C
SVYSWDIVVQR	1350.69321	+2	0.00000e+000	O70194	Eukaryotic translation initiation factor 3 subunit D
RDDPASR	815.38857	+2	2.63151e-003	Q60749	KH domain-containing, RNA-binding, signal transduction-associated protein 1
LQEETGAK	874.43959	+2	0.00000e+000	Q60749	KH domain-containing, RNA-binding, signal transduction-associated protein 1
GQDDWNGTRPSLK	1472.70081	+2	2.63151e-003	Q60749	KH domain-containing, RNA-binding, signal transduction-associated protein 1
SPEIQR	728.38168	+2	9.31968e-003	Q9D8E6	60S ribosomal protein L4
GPCIIYNEDNGIIK	1604.78682	+2	2.63151e-003	Q9D8E6	60S ribosomal protein L4
RGPCIIYNEDNGIIK	1760.88792	+3	2.63151e-003	Q9D8E6	60S ribosomal protein L4
MNGMLLNDR	1062.49501	+2	0.00000e+000	P29341	Polyadenylate-binding protein 1
EFSPFGTITSAK	1283.63977	+2	0.00000e+000	P29341	Polyadenylate-binding protein 1
QIFILLFQR	1176.7019	+2	7.24712e-003	Q9ERK4	Exportin-2
SVLLVSNLNPER	1339.74594	+2	0.00000e+000	P17225	Polypyrimidine tract-binding protein 1
GLYEDCSSCFQAMGK	1751.69533	+2	0.00000e+000	Q922P9	Putative oxidoreductase GLYR1
FAQPGSFEYEYAMR	1694.73987	+2	0.00000e+000	Q99K48	Non-POU domain-containing octamer-binding protein
SLLCHLPR	994.53821	+3	7.24712e-003	Q9D0R4	Probable ATP-dependent RNA helicase DDX56
HDLPLHPAVVK	1224.69789	+3	5.22966e-003	Q9D0R4	Probable ATP-dependent RNA helicase DDX56
IEEVDKEDEITEK	1575.75153	+3	7.24712e-003	Q6DFW4	Nucleolar protein 58
GIAVDYLPER	1131.59241	+2	0.00000e+000	Q60715	Prolyl 4-hydroxylase subunit alpha-1
YFEEIQR	983.47122	+2	2.63151e-003	Q91W39	Nuclear receptor coactivator 5
ASIEETEVPPVPK	1394.72929	+2	0.00000e+000	Q9DB85	Ribosomal RNA-processing protein 8
QKPASLVVADFGCGDCR	1878.87167	+3	0.00000e+000	Q9DB85	Ribosomal RNA-processing protein 8
MATEVAADALGEEWK	1619.75009	+2	0.00000e+000	P62754	40S ribosomal protein S6
IIQGPQESFSDFVAR	1692.84714	+2	0.00000e+000	P03975	IgE-binding protein
LTPEEEEILNK	1313.67142	+2	0.00000e+000	P62242	40S ribosomal protein S8
NCIVLIDSTPYR	1449.72859	+2	2.63151e-003	P62242	40S ribosomal protein S8
IALTDNSLIAR	1185.67171	+2	0.00000e+000	P14148	60S ribosomal protein L7
ELDALDANDELTPLGR	1740.85298	+2	0.00000e+000	O70133	ATP-dependent RNA helicase A
SEDVLDYGPFK	1268.59248	+2	2.63151e-003	Q91YQ5	Dolichyl-diphosphooligosaccharide--protein glycosyltransferase subunit 1
NLVPEFGVSSSHVR	1526.78415	+3	0.00000e+000	Q8BHF7	CDP-diacylglycerol--glycerol-3-phosphate 3-phosphatidyltransferase, mitochondrial
YGVIILDEAHER	1413.7252	+3	7.24712e-003	O35286	Putative pre-mRNA-splicing factor ATP-dependent RNA helicase DHX15
LLDHMQNTPGFMYK	1693.79562	+3	0.00000e+000	Q8K363	ATP-dependent RNA helicase DDX18
STSPAPADVAPAQEDLR + Phospho (ST)	1803.804	+2	7.24712e-003	P97855	Ras GTPase-activating protein-binding protein 1
TATQLAVNK	944.52908	+2	7.24712e-003	P80313	T-complex protein 1 subunit eta
IINEPTAAAIAYGLDK	1658.88789	+2	7.24712e-003	P20029,P16627	78 kDa glucose-regulated protein,Heat shock 70 kDa protein 1-like
DVESYIHR	1017.48795	+2	7.24712e-003	Q9JIK5	Nucleolar RNA helicase 2
VLGQVSCELVSPK	1414.74901	+2	7.24712e-003	Q9JHI7	Exosome complex component RRP45
IQHPSNVLH	1043.55122	+2	0.00000e+000	Q8R081	Heterogeneous nuclear ribonucleoprotein L
GLEDGSCSYK	1114.46008	+2	9.10139e-003	Q8R081	Heterogeneous nuclear ribonucleoprotein L
LSGQGDPGSNPNK	1269.59494	+2	0.00000e+000	Q8R081	Heterogeneous nuclear ribonucleoprotein L
AITHLNNNFMFGQK + Oxidation (M)	1649.7984	+2;+3	0.00000e+000	Q8R081	Heterogeneous nuclear ribonucleoprotein L
SKPGAAMVEMADGYAVDR + Oxidation (M)	1882.85532	+3	0.00000e+000	Q8R081	Heterogeneous nuclear ribonucleoprotein L
AADNQIYIAGHPAFVNYSTSQK	2394.1604	+3	0.00000e+000	Q8R081	Heterogeneous nuclear ribonucleoprotein L
GANPVEIR	854.461	+2	0.00000e+000	P63038	60 kDa heat shock protein, mitochondrial
LAVDAVIAELK	1140.6754	+2	9.10139e-003	P63038	60 kDa heat shock protein, mitochondrial
PVTTPEEIAQVATISANGDK	2040.03751	+3	0.00000e+000	P63038	60 kDa heat shock protein, mitochondrial
IACLDFSLQK	1193.61144	+2	0.00000e+000	P11983	T-complex protein 1 subunit alpha
FATEAAITILR	1204.68155	+2	0.00000e+000	P11983	T-complex protein 1 subunit alpha
YFVEAGAMAVR	1212.59612	+2	0.00000e+000	P11983	T-complex protein 1 subunit alpha
IHPTSVISGYR	1228.65642	+2	4.95554e-003	P11983	T-complex protein 1 subunit alpha
NVGLDIEAEVPAVK	1452.78239	+2	0.00000e+000	P42932	T-complex protein 1 subunit theta
ILVPEGTR	883.51271	+2	0.00000e+000	Q8BMF4	Dihydrolipoyllysine-residue acetyltransferase component of pyruvate dehydrogenase complex, mitochondrial
ISVNDFIIK	1047.59644	+2	0.00000e+000	Q8BMF4	Dihydrolipoyllysine-residue acetyltransferase component of pyruvate dehydrogenase complex, mitochondrial
YLEKPITMLL	1219.6886	+2	0.00000e+000	Q8BMF4	Dihydrolipoyllysine-residue acetyltransferase component of pyruvate dehydrogenase complex, mitochondrial
LQPHEFQGGTF	1259.59351	+2	0.00000e+000	Q8BMF4	Dihydrolipoyllysine-residue acetyltransferase component of pyruvate dehydrogenase complex, mitochondrial
VPLPSLSPTMQAGTIAR	1737.94473	+2	0.00000e+000	Q8BMF4	Dihydrolipoyllysine-residue acetyltransferase component of pyruvate dehydrogenase complex, mitochondrial
YDLSGRPLNIK	1274.69826	+2	0.00000e+000	Q8C854	Myelin expression factor 2
LGSTIFVANLDFK	1423.77112	+2	0.00000e+000	Q8C854	Myelin expression factor 2
VAVLFPTLRPGGFQAH	1708.94133	+2;+3	0.00000e+000	Q64337	Sequestosome-1
SLHDALCVIR	1182.61792	+2	0.00000e+000	P80316	T-complex protein 1 subunit epsilon
QQISLATQMVR	1273.68124	+2	0.00000e+000	P80316	T-complex protein 1 subunit epsilon
KGVNLPGAAVDLPAVSEK	1763.97813	+3	0.00000e+000	P52480	Pyruvate kinase PKM
TLIQNCGASTIR	1332.68198	+2	0.00000e+000	P80318	T-complex protein 1 subunit gamma
LDTSQWPLLLK	1312.73908	+2	0.00000e+000	Q9ESX5	H/ACA ribonucleoprotein complex subunit 4
LEAIEDDSGR	1103.50946	+2	0.00000e+000	Q9JMA1	Ubiquitin carboxyl-terminal hydrolase 14
LPAYLTIQMVR	1303.73221	+2	0.00000e+000	Q9JMA1	Ubiquitin carboxyl-terminal hydrolase 14
ASGEMASAQYITAALR + Oxidation (M)	1654.79843	+2	0.00000e+000	Q9JMA1	Ubiquitin carboxyl-terminal hydrolase 14
YEDGIALLR	1048.55528	+2	0.00000e+000	Q9WVM3	Anaphase-promoting complex subunit 7
AIQLNSNSVQALLLK	1610.93552	+2	0.00000e+000	Q9WVM3	Anaphase-promoting complex subunit 7
ASGIIDTLFQDR	1334.68303	+2	0.00000e+000	Q06890	Clusterin
VSTVTTHSSDSEVPSR	1687.80133	+3	0.00000e+000	Q06890	Clusterin
GFALVGVGSEASSK	1307.67213	+2	0.00000e+000	Q6NVF9	Cleavage and polyadenylation specificity factor subunit 6
GAAPNVVYTYTGK	1339.67722	+2	0.00000e+000	Q6NVF9	Cleavage and polyadenylation specificity factor subunit 6
LPIGDVATQYFADR	1564.78856	+2	0.00000e+000	P80313	T-complex protein 1 subunit eta
ILVPTQFVGAIIGK	1454.88609	+2	0.00000e+000	Q5SF07	Insulin-like growth factor 2 mRNA-binding protein 2
ELNDFISYLQR	1396.69865	+2	0.00000e+000	P27773	Protein disulfide-isomerase A3
SETDTSLIR	1020.50874	+2	0.00000e+000	P80317	T-complex protein 1 subunit zeta
QADLYISEGLHPR	1497.75757	+2;+3	0.00000e+000	P80317	T-complex protein 1 subunit zeta
ELLTSFGPLK	1103.62265	+2	0.00000e+000	P26369	Splicing factor U2AF 65 kDa subunit
SNYNLPMHK + Oxidation (M)	1118.51785	+2	9.10139e-003	Q9D8E6	60S ribosomal protein L4
LPCIYLVDSGGANLPR	1743.89778	+2	0.00000e+000	Q3ULD5	Methylcrotonoyl-CoA carboxylase beta chain, mitochondrial
LNAFGNAFLNR	1235.64108	+2	0.00000e+000	Q9WVK4	EH domain-containing protein 1
AIQLEYSEAR	1178.59311	+2	9.10139e-003	P14685	26S proteasome non-ATPase regulatory subunit 3
LMDVGLIAIR	1099.64233	+2	0.00000e+000	Q60864	Stress-induced-phosphoprotein 1
ATAGDTHLGGEDFDNR	1674.7234	+3	0.00000e+000	Q61696,P17879,P16627	Heat shock 70 kDa protein 1A,Heat shock 70 kDa protein 1B,Heat shock 70 kDa protein 1-like
SDPFLEFFR	1156.55531	+2	9.10139e-003	Q8C166	Copine-1
TMNNFLDR + Oxidation (M)	1025.46002	+2	9.10139e-003	Q61495,Q7TSF1,Q7TSF0	Desmoglein-1-alpha,Desmoglein-1-beta,Desmoglein-1-gamma
LLIHQSLAGGIIGVKG	1574.95081	+2	0.00000e+000	P61979	Heterogeneous nuclear ribonucleoprotein K
ILSISADIETIGEILK	1713.97638	+2	0.00000e+000	P61979	Heterogeneous nuclear ribonucleoprotein K
LLIHQSLAGGIIGVKGAK	1774.08287	+3	0.00000e+000	P61979	Heterogeneous nuclear ribonucleoprotein K
AYEPQGGSGYDYSYAGGR+ Methyl (R)	1910.80711	+2	0.00000e+000	P61979	Heterogeneous nuclear ribonucleoprotein K
IQHPSNVLHFF	1337.68807	+2	0.00000e+000	Q8R081	Heterogeneous nuclear ribonucleoprotein L
SKPGAAMVEMADGYAVDR + Oxidation (M)	1882.85532	+3	0.00000e+000	Q8R081	Heterogeneous nuclear ribonucleoprotein L
AGDQHGGGGGGGSGAAGGGGGENYDDPHK	2495.00829	+4	0.00000e+000	Q8R081	Heterogeneous nuclear ribonucleoprotein L
GVMLAVDAVIAELK + Oxidation (M)	1443.80069	+2	0.00000e+000	P63038	60 kDa heat shock protein, mitochondrial
GVMLAVDAVIAELKK + Oxidation (M)	1571.89565	+2;+3	0.00000e+000	P63038	60 kDa heat shock protein, mitochondrial
AAVEEGIVLGGGCALLR+ Methyl (R)	1697.91344	+2	0.00000e+000	P63038	60 kDa heat shock protein, mitochondrial
QSKPVTTPEEIAQVATISANGDK	2383.22307	+3	0.00000e+000	P63038	60 kDa heat shock protein, mitochondrial
LLGSFEVFITDAR	1466.77693	+2	0.00000e+000	Q8BVY0	Ribosomal L1 domain-containing protein 1
VSDTSVVLSMDNNR + Oxidation (M)	1551.71989	+2	0.00000e+000	Q922U2,Q8BGZ7,P07744,Q3UV17	Keratin, type II cytoskeletal 5,Keratin, type II cytoskeletal 75,Keratin, type II cytoskeletal 4,Keratin, type II cytoskeletal 2 oral
DIDSFVPSK	1006.49713	+2	9.45192e-003	Q8BMF4	Dihydrolipoyllysine-residue acetyltransferase component of pyruvate dehydrogenase complex, mitochondrial
VPLPSLSPTMQAGTIAR + Oxidation (M)	1753.93965	+2	0.00000e+000	Q8BMF4	Dihydrolipoyllysine-residue acetyltransferase component of pyruvate dehydrogenase complex, mitochondrial
ISSSSFSR	869.42429	+2	0.00000e+000	P11679	Keratin, type II cytoskeletal 8
ITLDNAYMEK	1196.57469	+2	0.00000e+000	P52480	Pyruvate kinase PKM
IYVDDGLISLQVK	1461.80789	+2	0.00000e+000	P52480	Pyruvate kinase PKM
EAEAAIYHLQLFEELR	1930.97882	+3	0.00000e+000	P52480	Pyruvate kinase PKM
ALETLTGALFQRPPLIAAVK	2108.23573	+3	0.00000e+000	Q9ESX5	H/ACA ribonucleoprotein complex subunit 4
TAYGPNGMNK	1051.47566	+2	0.00000e+000	P42932	T-complex protein 1 subunit theta
MLVDDIGDVTITNDGATILK + Oxidation (M)	2119.07187	+2	0.00000e+000	P11983	T-complex protein 1 subunit alpha
TPLSEAEFEEIMNR	1664.77155	+2	0.00000e+000	Q6NVF9	Cleavage and polyadenylation specificity factor subunit 6
VLISSLQDCLHGIESK	1797.92947	+3	0.00000e+000	Q6NVF9	Cleavage and polyadenylation specificity factor subunit 6
IMSSSASAANGNDSK	1438.63579	+2	0.00000e+000	P17225	Polypyrimidine tract-binding protein 1
LALDIEIATYR	1276.70267	+2	0.00000e+000	Q6NXH9,Q9DCV7	Keratin, type II cytoskeletal 73,Keratin, type II cytoskeletal 7
TVNELQNLTSAEVIVPR	1882.01598	+2	0.00000e+000	Q5SF07	Insulin-like growth factor 2 mRNA-binding protein 2
ALAQRPDYVK	1159.63493	+2	0.00000e+000	Q9WVM3	Anaphase-promoting complex subunit 7
AGQERPSVTSYK	1321.66261	+3	0.00000e+000	Q9WVM3	Anaphase-promoting complex subunit 7
QAGPASVPLR	994.55597	+2	0.00000e+000	P27773	Protein disulfide-isomerase A3
EMELSQVQTNVSDTNVILSMDNNR + Oxidation (M)	2752.26436	+3	0.00000e+000	Q8VED5	Keratin, type II cytoskeletal 79
YCDPDSYHR	1211.46657	+3	0.00000e+000	P26369	Splicing factor U2AF 65 kDa subunit
LFIGGLPNYLNDDQVK	1804.93594	+2	0.00000e+000	P26369	Splicing factor U2AF 65 kDa subunit
TVTAMDVVYALK	1309.69518	+2	0.00000e+000	P62806	Histone H4
APSHVPFLLIGGGTAAF	1653.88789	+2	0.00000e+000	Q9Z0X1	Apoptosis-inducing factor 1, mitochondrial
APSHVPFLLIGGGTAAFAAAR	2023.10033	+3	0.00000e+000	Q9Z0X1	Apoptosis-inducing factor 1, mitochondrial
NLMFLVLR	1004.58409	+2	9.45192e-003	Q8BP47	Asparagine--tRNA ligase, cytoplasmic
NLMFLVLR + Oxidation (M)	1020.57901	+2	9.45192e-003	Q8BP47	Asparagine--tRNA ligase, cytoplasmic
VLAELYVSDR	1163.61862	+2	0.00000e+000	Q8BP47	Asparagine--tRNA ligase, cytoplasmic
AQLFALTGVQPAR	1370.76703	+2	0.00000e+000	Q9JMA1	Ubiquitin carboxyl-terminal hydrolase 14
AMQLLSVEIEK	1259.67949	+2	0.00000e+000	Q60749	KH domain-containing, RNA-binding, signal transduction-associated protein 1
FSNLASDEQDSVR	1466.66374	+2	0.00000e+000	Q76MZ3	Serine/threonine-protein phosphatase 2A 65 kDa regulatory subunit A alpha isoform
QFSSAEEAALKEPIIK	1759.93556	+3	0.00000e+000	Q3ULD5	Methylcrotonoyl-CoA carboxylase beta chain, mitochondrial
VDAKPEVQSQPPR	1449.75758	+3	0.00000e+000	P97379	Ras GTPase-activating protein-binding protein 2
SEISQVFEIALK	1362.73946	+2	0.00000e+000	Q9Z108	Double-stranded RNA-binding protein Staufen homolog 1
AMGIMNSFVNDIFER + Oxidation (M)	1758.80692	+2	0.00000e+000	Q64475,Q6ZWY9,P10853,Q64478,Q8CGP1,P10854,Q8CGP2,Q64525,Q64524,Q9D2U9,Q8CGP0	Histone H2B type 1-B,Histone H2B type 1-C/E/G,Histone H2B type 1-F/J/L,Histone H2B type 1-H,Histone H2B type 1-K,Histone H2B type 1-M,Histone H2B type 1-P,Histone H2B type 2-B,Histone H2B type 2-E,Histone H2B type 3-A,Histone H2B type 3-B
HAASTVQILGAEK	1323.71465	+2	0.00000e+000	Q6DFW4	Nucleolar protein 58
TLHPAVHAGILAR	1354.78334	+3	0.00000e+000	Q9CWJ9	Bifunctional purine biosynthesis protein PURH
LAYINPDLALEEK	1487.78711	+2	0.00000e+000	Q60864	Stress-induced-phosphoprotein 1
AQIHDLVLVGGSTR	1464.80489	+2	0.00000e+000	Q61696,P17879	Heat shock 70 kDa protein 1A,Heat shock 70 kDa protein 1B
GLQTVHINENFAK	1469.76267	+2	0.00000e+000	Q9CSN1	SNW domain-containing protein 1
