# Supplementary material for: Beads-free protein immunoprecipitation for a mass spectrometry-based interactome and posttranslational modifications analysis
Source: Proteome Sci. 2015 Sep 2;13:23. doi: 10.1186/s12953-015-0079-0 (PMC4557753; doi:10.1186/s12953-015-0079-0)
Supplement: Additional file 3: — Table S2. List of peptides and their characteristic identified in plain IgG antibody immunoprecipitates. (XLSX 44 kb) [file 12953_2015_79_MOESM3_ESM.xlsx]

## Sheet: Table S2
Table S2: List of peptides and their characteristic identified in plain IgG antibody immunoprecipitates.
SEQUENCE	MASS	CHARGE	Q-VALUE	PROTEIN ACC	PROTEIN NAME
LGNDFHTNK	1044.49886	+2;+3	0.00000e+000	P63276	40S ribosomal protein S17
IAGYVTHLMK	1131.61104	+2;+3	0.00000e+000	P63276	40S ribosomal protein S17
VCEEIAIIPSKK	1385.7588	+2;+3	0.00000e+000	P63276	40S ribosomal protein S17
LLDFGSLSNLQVTQPTVGMNFK	2408.241	+2;+3	0.00000e+000	P63276	40S ribosomal protein S17
DNYVPEVSALDQEIIEVDPDTK	2488.18568	+2;+3	0.00000e+000	P63276	40S ribosomal protein S17
RDNYVPEVSALDQEIIEVDPDTK	2644.28679	+3	0.00000e+000	P63276	40S ribosomal protein S17
IAGYVTHL	872.4756	+2	0.00000e+000	P63276	40S ribosomal protein S17
RLGNDFHTNK	1200.59996	+3;+4	9.10785e-003	P63276	40S ribosomal protein S17
LGNDFHTNKR	1200.59996	+2;+3;+4	0.00000e+000	P63276	40S ribosomal protein S17
IAGYVTHLMK + Oxidation (M)	1147.60596	+2;+3	0.00000e+000	P63276	40S ribosomal protein S17
VCEEIAIIPSK	1257.66385	+2;+3	0.00000e+000	P63276	40S ribosomal protein S17
LLDFGSLSNLQVTQPTVGMNFK + Oxidation (M)	2424.23592	+2;+3	0.00000e+000	P63276	40S ribosomal protein S17
RVCEEIAIIPSK	1413.76495	+3	0.00000e+000	P63276	40S ribosomal protein S17
ALDQEIIEVDPDTK	1584.78827	+2	0.00000e+000	P63276	40S ribosomal protein S17
DQEIIEVDPDTK	1400.6671	+2	0.00000e+000	P63276	40S ribosomal protein S17
LGNDFHTN	916.4039	+2	4.24601e-003	P63276	40S ribosomal protein S17
RDNYVPEVSAL	1261.63025	+2	4.24601e-003	P63276	40S ribosomal protein S17
IAGYVTH	759.39154	+2	0.00000e+000	P63276	40S ribosomal protein S17
LLDFGSLSNLQVTQPTVGMNFK+ Oxidation (M); Acetyl (K)	2466.24648	+3	9.51186e-003	P63276	40S ribosomal protein S17
IGVITNR	771.46028	+2	0.00000e+000	P62702	40S ribosomal protein S4, X isoform
LTGVFAPR	859.49159	+2	0.00000e+000	P62702	40S ribosomal protein S4, X isoform
YALTGDEVK	994.49712	+2	0.00000e+000	P62702	40S ribosomal protein S4, X isoform
PHLVTHDAR	1044.54648	+3	0.00000e+000	P62702	40S ribosomal protein S4, X isoform
GNKPWISLPR	1166.65601	+2;+3	0.00000e+000	P62702	40S ribosomal protein S4, X isoform
GIPHLVTHDAR	1214.65201	+2;+3;+4	0.00000e+000	P62702	40S ribosomal protein S4, X isoform
HPGSFDVVHVK	1220.63023	+2;+3	0.00000e+000	P62702	40S ribosomal protein S4, X isoform
ECLPLIIFLR	1272.72639	+2	0.00000e+000	P62702	40S ribosomal protein S4, X isoform
VNDTIQIDLETGK	1444.74094	+2	0.00000e+000	P62702	40S ribosomal protein S4, X isoform
FDTGNLCMVTGGANLGR	1781.81891	+2	0.00000e+000	P62702	40S ribosomal protein S4, X isoform
LTIAEER	830.44975	+2	8.03891e-003	P62702	40S ribosomal protein S4, X isoform
YPDPLIK	844.46944	+2	4.81152e-003	P62702	40S ribosomal protein S4, X isoform
LSNIFVIGK	989.59096	+2	0.00000e+000	P62702	40S ribosomal protein S4, X isoform
ERHPGSFDVVHVK	1505.77393	+3;+4	0.00000e+000	P62702	40S ribosomal protein S4, X isoform
YALTGDEVKK	1122.59207	+2;+3	0.00000e+000	P62702	40S ribosomal protein S4, X isoform
LSNIFVIGKG	1046.61243	+2	0.00000e+000	P62702	40S ribosomal protein S4, X isoform
TDITYPAGFMDVISIDK	1884.91792	+2	0.00000e+000	P62702	40S ribosomal protein S4, X isoform
NEVAALTAAGK	1043.5611	+2	0.00000e+000	Q91VR2	ATP synthase subunit gamma, mitochondrial
EVMIVGVGEK	1059.56343	+2	0.00000e+000	Q91VR2	ATP synthase subunit gamma, mitochondrial
HLIIGVSSDR	1095.60365	+2;+3	0.00000e+000	Q91VR2	ATP synthase subunit gamma, mitochondrial
TEEKPIFSLN	1176.60263	+2	0.00000e+000	Q91VR2	ATP synthase subunit gamma, mitochondrial
THSDQFLVSFK	1307.65102	+2;+3	0.00000e+000	Q91VR2	ATP synthase subunit gamma, mitochondrial
ELIEIISGAAALD	1313.70781	+2	0.00000e+000	Q91VR2	ATP synthase subunit gamma, mitochondrial
KPPTFGDASVIALELLNSGYEFDEGSIIFNQFK	3645.82427	+3;+4	0.00000e+000	Q91VR2	ATP synthase subunit gamma, mitochondrial
LTLTFNR	863.4865	+2	4.96190e-003	Q91VR2	ATP synthase subunit gamma, mitochondrial
GLCGAIHSSVAK	1198.61284	+2;+3	0.00000e+000	Q91VR2	ATP synthase subunit gamma, mitochondrial
VYGTGSLALYEK	1299.67105	+2	0.00000e+000	Q91VR2	ATP synthase subunit gamma, mitochondrial
KHLIIGVSSDR	1223.69861	+3	4.96190e-003	Q91VR2	ATP synthase subunit gamma, mitochondrial
CGAIHSSVAK	1028.50731	+2	0.00000e+000	Q91VR2	ATP synthase subunit gamma, mitochondrial
HLQLAIR	849.51845	+2	0.00000e+000	P27661,Q8CGP5,Q6GSS7,Q8R1M2,Q3THW5,P0C0S6	Histone H2AX,Histone H2A type 1-F,Histone H2A type 2-A,Histone H2A.J,Histone H2A.V,Histone H2A.Z
IQAVLLPK	880.57457	+2	0.00000e+000	P27661,Q64522,Q8CGP5,Q6GSS7,Q8R1M2	Histone H2AX,Histone H2A type 2-B,Histone H2A type 1-F,Histone H2A type 2-A,Histone H2A.J
AGLQFPVGR	943.52396	+2	0.00000e+000	P27661,Q64522,Q8CGP5,Q6GSS7,Q8R1M2,Q3THW5,P0C0S6	Histone H2AX,Histone H2A type 2-B,Histone H2A type 1-F,Histone H2A type 2-A,Histone H2A.J,Histone H2A.V,Histone H2A.Z
VTIAQGGVLPNIQAVLLPK	1930.16153	+2;+3	0.00000e+000	P27661,Q64522,Q8CGP5,Q6GSS7,Q8R1M2	Histone H2AX,Histone H2A type 2-B,Histone H2A type 1-F,Histone H2A type 2-A,Histone H2A.J
VLEYLTAEILELAGNAAR	1945.05199	+2;+3	0.00000e+000	P27661,Q64522,Q8CGP5,Q6GSS7,Q8R1M2,Q9QZQ8	Histone H2AX,Histone H2A type 2-B,Histone H2A type 1-F,Histone H2A type 2-A,Histone H2A.J,Core histone macro-H2A.1
GVTIAQGGVLPNIQAVLLPK	1987.183	+2;+3	0.00000e+000	P27661,Q64522	Histone H2AX,Histone H2A type 2-B
GGVLPNIQAVLLPK	1417.86568	+2	0.00000e+000	P27661,Q64522,Q8CGP5,Q6GSS7,Q8R1M2	Histone H2AX,Histone H2A type 2-B,Histone H2A type 1-F,Histone H2A type 2-A,Histone H2A.J
LLGGVTIAQGGVLPNIQAVLLPK	2270.37259	+2;+3	0.00000e+000	P27661,Q64522	Histone H2AX,Histone H2A type 2-B
VGAGAPVYLAAVL	1199.69141	+2	0.00000e+000	P27661,Q8CGP5,Q8R1M2	Histone H2AX,Histone H2A type 1-F,Histone H2A.J
EILELAGNAAR	1155.62474	+2	0.00000e+000	P27661,Q64522,Q8CGP5,Q6GSS7,Q8R1M2,Q9QZQ8	Histone H2AX,Histone H2A type 2-B,Histone H2A type 1-F,Histone H2A type 2-A,Histone H2A.J,Core histone macro-H2A.1
VGAGAPVYLAAVLEYLTA	1776.96617	+2	0.00000e+000	P27661,Q8CGP5,Q8R1M2	Histone H2AX,Histone H2A type 1-F,Histone H2A.J
KTESHHKPK	1090.58832	+3	0.00000e+000	Q8CGP5	Histone H2A type 1-F
LGKVTIAQGGVLPNIQAVLLPK + Acetyl (K)	2270.37257	+2	0.00000e+000	Q6GSS7	Histone H2A type 2-A
DAVTYTEHAK	1133.53529	+2;+3	0.00000e+000	P62806	Histone H4
ISGLIYEETR	1179.61353	+2	0.00000e+000	P62806	Histone H4
TVTAMDVVYALK	1309.69518	+2	0.00000e+000	P62806	Histone H4
DNIQGITKPAIR	1324.74628	+2;+3	0.00000e+000	P62806	Histone H4
RISGLIYEETR	1335.71463	+2	0.00000e+000	P62806	Histone H4
VFLENVIR	988.57056	+2	0.00000e+000	P62806	Histone H4
TVTAMDVVYALK + Oxidation (M)	1325.69009	+2	0.00000e+000	P62806	Histone H4
DAVTYTEH	934.40323	+2	0.00000e+000	P62806	Histone H4
ISGLIYEETRG	1236.63499	+2	9.10785e-003	P62806	Histone H4
NIQGITKPAIR	1209.71933	+2	4.56038e-003	P62806	Histone H4
CVGNEALVGPR	1170.58154	+2	0.00000e+000	O70503	Estradiol 17-beta-dehydrogenase 12
LININVLSVCK	1271.72713	+2	0.00000e+000	O70503	Estradiol 17-beta-dehydrogenase 12
SQDKLNQVSNNIK	1486.77394	+3	0.00000e+000	O70503	Estradiol 17-beta-dehydrogenase 12
AFQVWCVGNEALVGPR	1801.89339	+2;+3	0.00000e+000	O70503	Estradiol 17-beta-dehydrogenase 12
AFVDFFSQCLHEEYK	1918.85599	+2;+3	0.00000e+000	O70503	Estradiol 17-beta-dehydrogenase 12
IQKPTLDKPSAETFVK	1800.99854	+3;+4	0.00000e+000	O70503	Estradiol 17-beta-dehydrogenase 12
TIAVDFSLDDIYDK	1613.78247	+2	0.00000e+000	O70503	Estradiol 17-beta-dehydrogenase 12
LGEWAVVTGGTDGIGK	1558.79915	+2	0.00000e+000	O70503	Estradiol 17-beta-dehydrogenase 12
AYAEELAK	893.4494	+2	0.00000e+000	O70503	Estradiol 17-beta-dehydrogenase 12
LVLPGMVER	1012.57393	+2	0.00000e+000	O70503	Estradiol 17-beta-dehydrogenase 12
DELADEIANSSGK	1347.61537	+2	0.00000e+000	Q8VDD5	Myosin-9
KQELEEICHDLEAR	1768.84135	+3	0.00000e+000	Q8VDD5	Myosin-9
ANLQIDQINTDLNLER	1868.95917	+2	0.00000e+000	Q8VDD5	Myosin-9
DFSALESQLQDTQELLQEENR	2492.16666	+2;+3	0.00000e+000	Q8VDD5	Myosin-9
DLGEELEALKTELEDTLDSTAAQQELR	3016.47238	+3	0.00000e+000	Q8VDD5	Myosin-9
HEDELLAK	953.48178	+2	0.00000e+000	Q8VDD5	Myosin-9
RGDLPFVVTR	1158.65096	+3	4.45509e-003	Q8VDD5	Myosin-9
IAQLEEQLDNETK	1529.75728	+2	0.00000e+000	Q8VDD5	Myosin-9
LQQELDDLLVDLDHQR	1948.98541	+3	0.00000e+000	Q8VDD5	Myosin-9
VKPLLNSIR	1038.65494	+3	0.00000e+000	Q8VDD5	Myosin-9
KEEELQAALAR	1256.67241	+2	0.00000e+000	Q8VDD5	Myosin-9
TQLEELEDELQATEDAK	1960.91127	+2	0.00000e+000	Q8VDD5	Myosin-9
LLGGLAVR	797.51231	+2	0.00000e+000	P62908	40S ribosomal protein S3
FVADGIFK	895.48036	+2	0.00000e+000	P62908	40S ribosomal protein S3
ELAEDGYSGVEVR	1422.66267	+2	0.00000e+000	P62908	40S ribosomal protein S3
KPLPDHVSIVEPK	1457.8242	+3	0.00000e+000	P62908	40S ribosomal protein S3
FGFPEGSVELYAEK	1571.75076	+2	0.00000e+000	P62908	40S ribosomal protein S3
AELNEFLTR	1091.5611	+2	0.00000e+000	P62908	40S ribosomal protein S3
DEILPTTPISEQK	1469.76132	+2	0.00000e+000	P62908	40S ribosomal protein S3
TEIIILATR	1028.62297	+2	0.00000e+000	P62908	40S ribosomal protein S3
GLCAIAQAESLR	1287.66049	+2	0.00000e+000	P62908	40S ribosomal protein S3
YAHVVLR	856.49191	+2	0.00000e+000	P62270	40S ribosomal protein S18
KADIDLTK	902.50728	+2	0.00000e+000	P62270	40S ribosomal protein S18
IAFAITAIK	946.58513	+2	0.00000e+000	P62270	40S ribosomal protein S18
VLNTNIDGR	1000.53015	+2	0.00000e+000	P62270	40S ribosomal protein S18
IPDWFLNR	1059.55016	+2	0.00000e+000	P62270	40S ribosomal protein S18
AGELTEDEVER	1246.5677	+2	0.00000e+000	P62270	40S ribosomal protein S18
RAGELTEDEVER	1402.66881	+2;+3	0.00000e+000	P62270	40S ribosomal protein S18
KIAFAITAIK	1074.68008	+2;+3	0.00000e+000	P62270	40S ribosomal protein S18
VITIMQNPR + Oxidation (M)	1086.58556	+2	0.00000e+000	P62270	40S ribosomal protein S18
YSQVLANGLDNK	1320.66736	+2	0.00000e+000	P62270	40S ribosomal protein S18
IAFAITAIKG	1003.6066	+2	0.00000e+000	P62270	40S ribosomal protein S18
ADIDLTK	774.41232	+2	0.00000e+000	P62270	40S ribosomal protein S18
VITIMQNPR	1070.59064	+2	0.00000e+000	P62270	40S ribosomal protein S18
RYAHVVLR	1012.59302	+3	4.56038e-003	P62270	40S ribosomal protein S18
SLSPFEQR	962.48213	+2	0.00000e+000	Q9CQ69	Cytochrome b-c1 complex subunit 8
TWGNQEFEQSK	1352.59969	+2	0.00000e+000	Q9CQ69	Cytochrome b-c1 complex subunit 8
HVISYSLSPFEQR	1561.78888	+2;+3	0.00000e+000	Q9CQ69	Cytochrome b-c1 complex subunit 8
LIYTWGNQEFEQSK	1741.83113	+2	0.00000e+000	Q9CQ69	Cytochrome b-c1 complex subunit 8
AFPSYFSK	945.45961	+2	4.81152e-003	Q9CQ69	Cytochrome b-c1 complex subunit 8
PSYFSK	727.35408	+2	4.96190e-003	Q9CQ69	Cytochrome b-c1 complex subunit 8
GIPNVLR	767.46536	+2	9.10785e-003	Q9CQ69	Cytochrome b-c1 complex subunit 8
IYTWGNQEFEQSK	1628.74707	+2	0.00000e+000	Q9CQ69	Cytochrome b-c1 complex subunit 8
GLSQSALPYR	1090.57709	+2	0.00000e+000	P62301	40S ribosomal protein S13
GLTPSQIGVILR	1252.75032	+2	0.00000e+000	P62301	40S ribosomal protein S13
KGLTPSQIGVILR	1380.84528	+2;+3	0.00000e+000	P62301	40S ribosomal protein S13
LTSDDVK	776.3916	+2	0.00000e+000	P62301	40S ribosomal protein S13
GLAPDLPEDLYHLIK	1692.90865	+2;+3	0.00000e+000	P62301	40S ribosomal protein S13
DSHGVAQVR	967.48355	+3	4.96190e-003	P62301	40S ribosomal protein S13
AQVIYTR	849.47084	+2	0.00000e+000	P62852	40S ribosomal protein S25
AALQELLSK	971.56511	+2	0.00000e+000	P62852	40S ribosomal protein S25
LNNLVLFDK	1074.60733	+2	0.00000e+000	P62852	40S ribosomal protein S25
LITPAVVSER	1083.6288	+2	0.00000e+000	P62852	40S ribosomal protein S25
DKLNNLVLFDK	1317.72923	+2;+3	0.00000e+000	P62852	40S ribosomal protein S25
AALQELLSKG	1028.58658	+2	0.00000e+000	P62852	40S ribosomal protein S25
ATIAGGGVIPH	991.54509	+2	0.00000e+000	Q3THW5,P0C0S6	Histone H2A.V,Histone H2A.Z
GDEELDSLIK	1117.55026	+2	0.00000e+000	Q3THW5,P0C0S6	Histone H2A.V,Histone H2A.Z
ATIAGGGVIPHIHK	1369.78302	+2;+3;+4	0.00000e+000	Q3THW5,P0C0S6	Histone H2A.V,Histone H2A.Z
ILEYLTAEVLELAGNASK	1933.04076	+2;+3	0.00000e+000	Q3THW5,P0C0S6	Histone H2A.V,Histone H2A.Z
FAGVDIR	776.41809	+2	0.00000e+000	P14131	40S ribosomal protein S16
ALVAYYQK	954.51744	+2	0.00000e+000	P14131	40S ribosomal protein S16
LLEPVLLLGK	1093.71106	+2	0.00000e+000	P14131	40S ribosomal protein S16
GPLQSVQVFGR	1186.64587	+2	0.00000e+000	P14131	40S ribosomal protein S16
EIKDILIQYDR	1404.76125	+2;+3	0.00000e+000	P14131	40S ribosomal protein S16
DILIQYDR	1034.53964	+2	4.96190e-003	P14131	40S ribosomal protein S16
TLLVADPR	883.51271	+2	8.74669e-003	P14131	40S ribosomal protein S16
TATAVAHCK	957.4702	+2;+3	0.00000e+000	P14131	40S ribosomal protein S16
GGGHVAQIYAIR	1240.66765	+3	4.56038e-003	P14131	40S ribosomal protein S16
SGVSLAALK	844.5018	+2	0.00000e+000	P15864,P43277,P43274	Histone H1.2,Histone H1.3,Histone H1.4
ALAAAGYDVEK	1106.56076	+2	0.00000e+000	P15864,P43277,P43274	Histone H1.2,Histone H1.3,Histone H1.4
ASGPPVSELITK	1197.66049	+2	0.00000e+000	P15864,P43277	Histone H1.2,Histone H1.3
KASGPPVSELITK	1325.75545	+2;+3	0.00000e+000	P15864,P43277	Histone H1.2,Histone H1.3
GTGASGSFK	810.38719	+2	9.10785e-003	P15864,P43277,P43274,P43276	Histone H1.2,Histone H1.3,Histone H1.4,Histone H1.5
AGVIFPVGR	914.5338	+2	0.00000e+000	Q9QZQ8	Core histone macro-H2A.1
TSGPPVSELITK	1227.67107	+2	0.00000e+000	P43274	Histone H1.4
LLLETYLPSK	1175.68015	+2	0.00000e+000	Q9D6Z1	Nucleolar protein 56
EAVVQAEEAAAEITR	1585.79472	+2	0.00000e+000	Q9D6Z1	Nucleolar protein 56
SSSQVALENANAVSEGVVHEDLR	2410.17242	+3	0.00000e+000	Q9D6Z1	Nucleolar protein 56
LIAHAGSLTNLAK	1307.7561	+3	0.00000e+000	Q9D6Z1	Nucleolar protein 56
AQLGLGHSYSR	1187.60471	+3	0.00000e+000	Q9D6Z1	Nucleolar protein 56
FSEEPEVAANFTK	1467.68816	+2	0.00000e+000	Q9D6Z1	Nucleolar protein 56
IDCFSEVPTSVFGEK	1713.79201	+2	0.00000e+000	Q9D6Z1	Nucleolar protein 56
IVNDNATYCR	1224.55571	+2	0.00000e+000	Q9D6Z1	Nucleolar protein 56
LVAFCPFSSSQVALENANAVSEGVVHEDLR	3244.58228	+3	0.00000e+000	Q9D6Z1	Nucleolar protein 56
YPASTVQILGAEK	1375.73471	+2	0.00000e+000	Q9D6Z1	Nucleolar protein 56
VVSLSEYR	951.50253	+2	0.00000e+000	Q9D6Z1	Nucleolar protein 56
ISVLEALR	899.54399	+2	0.00000e+000	Q925I1	ATPase family AAA domain-containing protein 3
QTILESIR	958.54472	+2	0.00000e+000	Q925I1	ATPase family AAA domain-containing protein 3
TAGTLLGEGFR	1120.58768	+2	0.00000e+000	Q925I1	ATPase family AAA domain-containing protein 3
LVSRPQDALEGVILSPSLEAR	2249.23792	+3	0.00000e+000	Q925I1	ATPase family AAA domain-containing protein 3
QQQLLNEENLR	1383.7106	+2	0.00000e+000	Q925I1	ATPase family AAA domain-containing protein 3
ATLNAFLHR	1041.57194	+3	0.00000e+000	Q925I1	ATPase family AAA domain-containing protein 3
VAQFDYGK	926.44978	+2	9.51186e-003	Q925I1	ATPase family AAA domain-containing protein 3
GAWSNVLR	901.47699	+2	0.00000e+000	P51881	ADP/ATP translocase 2
EQGVLSFWR	1120.56654	+2	0.00000e+000	P51881	ADP/ATP translocase 2
DFLAGGVAAAISK	1218.66083	+2	0.00000e+000	P51881	ADP/ATP translocase 2
YFPTQALNFAFK	1445.73433	+2	0.00000e+000	P51881	ADP/ATP translocase 2
QIFLGGVDKR	1131.64005	+3	0.00000e+000	P51881	ADP/ATP translocase 2
LLLQVQHASK	1135.67133	+2;+3	0.00000e+000	P51881	ADP/ATP translocase 2
VLVLYDEIKK	1218.72235	+3	0.00000e+000	P51881	ADP/ATP translocase 2
AAYFGIYDTAK	1218.59207	+2	0.00000e+000	P51881	ADP/ATP translocase 2
QIFLGGVDK	975.53894	+2	0.00000e+000	P51881	ADP/ATP translocase 2
CFVYPLDFAR	1286.61179	+2	8.03891e-003	P51881	ADP/ATP translocase 2
VAQLEQVYIR	1217.6768	+2	0.00000e+000	P62320	Small nuclear ribonucleoprotein Sm D3
VLHEAEGHIVTCETNTGEVYR	2413.13322	+3;+4	0.00000e+000	P62320	Small nuclear ribonucleoprotein Sm D3
ALAAFLK	732.45338	+2	0.00000e+000	Q9CZX8	40S ribosomal protein S19
VLQALEGLK	969.58586	+2	0.00000e+000	Q9CZX8	40S ribosomal protein S19
RVLQALEGLK	1125.68697	+2;+3	0.00000e+000	Q9CZX8	40S ribosomal protein S19
LKVPEWVDTVK	1312.73909	+2;+3	0.00000e+000	Q9CZX8	40S ribosomal protein S19
IAGQVAAANK	941.5294	+2	0.00000e+000	Q9CZX8	40S ribosomal protein S19
VPEWVDTVK	1071.56007	+2	0.00000e+000	Q9CZX8	40S ribosomal protein S19
NGVRPSHFSR	1155.58974	+3	0.00000e+000	Q9CZX8	40S ribosomal protein S19
NGVRPSHFSR + Deamidated (R)	1156.57375	+3	9.20382e-003	Q9CZX8	40S ribosomal protein S19
ELAPYDENWFYTR	1702.76271	+2	0.00000e+000	Q9CZX8	40S ribosomal protein S19
DVNQQEFVR	1133.54654	+2	0.00000e+000	Q9CZX8	40S ribosomal protein S19
HKELAPYDENWFYTR	1967.91658	+3	0.00000e+000	Q9CZX8	40S ribosomal protein S19
LVEAQNIAPSFVK	1414.782	+2	0.00000e+000	O88967	ATP-dependent zinc metalloprotease YME1L1
LSPETQSAIEQEIR	1599.81038	+2	0.00000e+000	O88967	ATP-dependent zinc metalloprotease YME1L1
TGFAEGFLK	968.49674	+2	0.00000e+000	O88967	ATP-dependent zinc metalloprotease YME1L1
GILLVGPPGTGK	1107.66521	+2	5.00246e-003	O88967	ATP-dependent zinc metalloprotease YME1L1
ADQWNVNYVETSAK	1623.75288	+2	0.00000e+000	P63321	Ras-related protein Ral-A
VKEDENVPFLLVGNK	1699.91447	+2;+3	0.00000e+000	P63321	Ras-related protein Ral-A
VIMVGSGGVGK	1002.55322	+2	0.00000e+000	P63321	Ras-related protein Ral-A
EDENVPFLLVGNK	1472.7511	+2	0.00000e+000	P63321	Ras-related protein Ral-A
YETLFR	827.41774	+2	5.00522e-003	Q8BMD8	Calcium-binding mitochondrial carrier protein SCaMC-1
EGVSGLYR	879.44502	+2	0.00000e+000	Q8BMD8	Calcium-binding mitochondrial carrier protein SCaMC-1
IFTTGDVNK	993.51312	+2	9.72537e-003	Q8BMD8	Calcium-binding mitochondrial carrier protein SCaMC-1
FWAYEQYK	1133.51817	+2	0.00000e+000	Q8BMD8	Calcium-binding mitochondrial carrier protein SCaMC-1
TGQYSGIYGCAK	1303.58669	+2	0.00000e+000	Q8BMD8	Calcium-binding mitochondrial carrier protein SCaMC-1
HSTGIDIGDSLTIPDEFTEDEKK	2546.20241	+4	5.00522e-003	Q8BMD8	Calcium-binding mitochondrial carrier protein SCaMC-1
SYWLDNFAK	1142.53964	+2	5.59746e-003	Q8BMD8	Calcium-binding mitochondrial carrier protein SCaMC-1
DYFLFNPVTDIEEIIR	1982.99893	+2	0.00000e+000	Q8BMD8	Calcium-binding mitochondrial carrier protein SCaMC-1
HEGFGAFYK	1054.48723	+2	9.72537e-003	Q8BMD8	Calcium-binding mitochondrial carrier protein SCaMC-1
IVLQIDNAR	1040.59782	+2	0.00000e+000	P05784,P19001,Q6IFX2	Keratin, type I cytoskeletal 18,Keratin, type I cytoskeletal 19,Keratin, type I cytoskeletal 42
NQNINLENSLGDVEAR	1784.86527	+2;+3	0.00000e+000	P05784	Keratin, type I cytoskeletal 18
AQIFANSVDNAR	1304.64729	+2	0.00000e+000	P05784	Keratin, type I cytoskeletal 18
VRPASSAASVYAGAGGSGSR	1806.89726	+3	0.00000e+000	P05784	Keratin, type I cytoskeletal 18
DAETTLTELR	1147.57207	+2	0.00000e+000	P05784	Keratin, type I cytoskeletal 18
QSVESDIHGLR	1239.62076	+2;+3	0.00000e+000	P05784	Keratin, type I cytoskeletal 18
STTFSTNYR	1075.49344	+2	0.00000e+000	P05784	Keratin, type I cytoskeletal 18
IIEDLR	757.43338	+2	0.00000e+000	P05784	Keratin, type I cytoskeletal 18
DWGHYFK	951.4239	+2	0.00000e+000	P05784	Keratin, type I cytoskeletal 18
AQYEALAQK	1020.52397	+2	0.00000e+000	P05784	Keratin, type I cytoskeletal 18
VVDDTNITR	1031.52475	+2	0.00000e+000	P05784	Keratin, type I cytoskeletal 18
LEAEIATYR	1064.55019	+2	0.00000e+000	P05784	Keratin, type I cytoskeletal 18
VRPASSAASVY	1106.57201	+2	0.00000e+000	P05784	Keratin, type I cytoskeletal 18
QAQEYEALLNIK	1418.74049	+2	0.00000e+000	P05784	Keratin, type I cytoskeletal 18
LQLETEIEALKEELLFMK	2176.17004	+3	0.00000e+000	P05784	Keratin, type I cytoskeletal 18
NHEEEVQGLEAQIASSGLTVEVDAPK	2749.34061	+3	0.00000e+000	P05784	Keratin, type I cytoskeletal 18
KVVDDTNITR	1159.61971	+2;+3	0.00000e+000	P05784	Keratin, type I cytoskeletal 18
EELDKYWSQQIEESTTVVTTK	2513.21732	+3	0.00000e+000	P05784	Keratin, type I cytoskeletal 18
YWSQQIEESTTVVTTK	1898.92618	+2;+3	0.00000e+000	P05784	Keratin, type I cytoskeletal 18
VRPASSAASVYAGAGGSGSR + Methyl (R)	1820.91292	+3	4.24601e-003	P05784	Keratin, type I cytoskeletal 18
LQLETEIEALK	1285.71289	+2	0.00000e+000	P05784	Keratin, type I cytoskeletal 18
NQNINLENSLGDVEAR+ Deamidated (R)	1785.84927	+2	0.00000e+000	P05784	Keratin, type I cytoskeletal 18
GNEYQPSNIK	1148.54617	+2	0.00000e+000	Q99N91	39S ribosomal protein L34, mitochondrial
LSTPAGVQVILR	1252.75032	+2	0.00000e+000	Q99N91	39S ribosomal protein L34, mitochondrial
RLSTPAGVQVILR	1408.85143	+3	0.00000e+000	Q99N91	39S ribosomal protein L34, mitochondrial
TGVAPIIDVVR	1138.67102	+2	0.00000e+000	P14115	60S ribosomal protein L27a
LWTLVSEQTR	1231.65608	+2	0.00000e+000	P14115	60S ribosomal protein L27a
NQSFCPTVNLDK	1421.66092	+2	0.00000e+000	P14115	60S ribosomal protein L27a
GHVSHGHGR	942.45326	+3	0.00000e+000	P14115	60S ribosomal protein L27a
FTQAGSEVSALLGR	1434.74669	+2	0.00000e+000	P56480	ATP synthase subunit beta, mitochondrial
VALTGLTVAEYFR	1438.78201	+2	0.00000e+000	P56480	ATP synthase subunit beta, mitochondrial
YTCSFCGK	1021.39975	+2	0.00000e+000	P61514	60S ribosomal protein L37a
KIEISQHAK	1052.59781	+2;+3	0.00000e+000	P61514	60S ribosomal protein L37a
TYNTTSAVTVK	1183.60848	+2	0.00000e+000	P61514	60S ribosomal protein L37a
AVGIWHCGS	985.444	+2	0.00000e+000	P61514	60S ribosomal protein L37a
TVAGGAWTYNTTSAVTVK	1825.92105	+2	0.00000e+000	P61514	60S ribosomal protein L37a
AVGIWHCGSCMK + Oxidation (M)	1420.60501	+2;+3	0.00000e+000	P61514	60S ribosomal protein L37a
AVGIWHCGSC	1145.47466	+2	0.00000e+000	P61514	60S ribosomal protein L37a
AVFPSIVGR	944.54436	+2	0.00000e+000	P60710,P63260	Actin, cytoplasmic 1,Actin, cytoplasmic 2
AGFAGDDAPR	975.44101	+2	0.00000e+000	P60710,P63260	Actin, cytoplasmic 1,Actin, cytoplasmic 2
DSYVGDEAQSK	1197.51495	+2	0.00000e+000	P60710,P63260	Actin, cytoplasmic 1,Actin, cytoplasmic 2
QEYDESGPSIVHR	1515.69537	+2;+3	0.00000e+000	P60710,P63260	Actin, cytoplasmic 1,Actin, cytoplasmic 2
IIAPPER	794.46501	+2	0.00000e+000	P60710,P63260	Actin, cytoplasmic 1,Actin, cytoplasmic 2
GYSFTTTAER	1131.51965	+2	0.00000e+000	P60710,P63260	Actin, cytoplasmic 1,Actin, cytoplasmic 2
SYELPDGQVITIGNER	1789.88463	+2	0.00000e+000	P60710,P63260	Actin, cytoplasmic 1,Actin, cytoplasmic 2
VAPEEHPVLLTEAPLNPK	1953.0571	+3	0.00000e+000	P60710,P63260	Actin, cytoplasmic 1,Actin, cytoplasmic 2
VLDELTLAR	1028.58659	+2	0.00000e+000	P19001,Q6IFX2	Keratin, type I cytoskeletal 19,Keratin, type I cytoskeletal 42
LEQEIATYR	1121.57166	+2	0.00000e+000	P19001,Q6IFX2,Q9D312	Keratin, type I cytoskeletal 19,Keratin, type I cytoskeletal 42,Keratin, type I cytoskeletal 20
VQQTVQDLFGR	1289.67282	+2	0.00000e+000	P38647	Stress-70 protein, mitochondrial
QAVTNPNNTFYATK	1567.76306	+2	0.00000e+000	P38647	Stress-70 protein, mitochondrial
VINEPTAAALAYGLDK	1644.87225	+2	0.00000e+000	P38647	Stress-70 protein, mitochondrial
VLENAEGAR	957.48793	+2	0.00000e+000	P38647	Stress-70 protein, mitochondrial
AQFEGIVTDLIK	1332.72891	+2	0.00000e+000	P38647	Stress-70 protein, mitochondrial
EQQIVIQSSGGLSK	1472.78346	+2	0.00000e+000	P38647	Stress-70 protein, mitochondrial
NAVITVPAYFNDSQR	1693.84238	+2	0.00000e+000	P38647	Stress-70 protein, mitochondrial
QAASSLQQASLK	1230.65678	+2	0.00000e+000	P38647	Stress-70 protein, mitochondrial
GSTASQVLQR	1045.55162	+2	0.00000e+000	Q8VEM8	Phosphate carrier protein, mitochondrial
ALYSNILGEENTYLWR	1940.96318	+2	0.00000e+000	Q8VEM8	Phosphate carrier protein, mitochondrial
TVEALYK	822.4487	+2	0.00000e+000	Q8VEM8	Phosphate carrier protein, mitochondrial
IQTQPGYANTLR	1360.7099	+2	0.00000e+000	Q8VEM8	Phosphate carrier protein, mitochondrial
FGFYEVFK	1035.50658	+2	0.00000e+000	Q8VEM8	Phosphate carrier protein, mitochondrial
LVILANNCPALR	1352.75981	+2	0.00000e+000	P62889	60S ribosomal protein L30
VCTLAIIDPGDSDIIR	1756.90294	+2	0.00000e+000	P62889	60S ribosomal protein L30
LFGLDIK	804.47453	+2	0.00000e+000	Q922Q1	Mitochondrial amidoxime reducing component 2
VWIYPIK	917.53746	+2	4.81152e-003	Q922Q1	Mitochondrial amidoxime reducing component 2
CVLTTVDPDTGIIDR	1673.82947	+2	0.00000e+000	Q922Q1	Mitochondrial amidoxime reducing component 2
LGLPGQPR	836.48683	+2	0.00000e+000	Q922Q1	Mitochondrial amidoxime reducing component 2
YSYLKPR	925.50212	+2;+3	5.24015e-003	Q06185	ATP synthase subunit e, mitochondrial
VPPVQVSPLIK	1175.7278	+2	0.00000e+000	Q06185	ATP synthase subunit e, mitochondrial
ELAEAQDDSILK	1330.66159	+2	0.00000e+000	Q06185	ATP synthase subunit e, mitochondrial
RYSYLKPR	1081.60323	+3	0.00000e+000	Q06185	ATP synthase subunit e, mitochondrial
YATALYSAASK	1144.5764	+2	0.00000e+000	Q9DB20	ATP synthase subunit O, mitochondrial
LVRPPVQVYGIEGR	1581.89911	+3	0.00000e+000	Q9DB20	ATP synthase subunit O, mitochondrial
VGQLLKDPK	996.59677	+2	0.00000e+000	Q9DB20	ATP synthase subunit O, mitochondrial
VSLAVLNPYIK	1215.72269	+2	0.00000e+000	Q9DB20	ATP synthase subunit O, mitochondrial
GEVPCTVTTASPLDDAVLSELK	2301.14101	+2	0.00000e+000	Q9DB20	ATP synthase subunit O, mitochondrial
SFLSPNQILK	1145.64444	+2	0.00000e+000	Q9DB20	ATP synthase subunit O, mitochondrial
TGNLGNVVHIER	1307.6946	+2	0.00000e+000	Q9D7S7	60S ribosomal protein L22-like 1
VVASDKETYELR	1408.71979	+2;+3	0.00000e+000	Q9D7S7	60S ribosomal protein L22-like 1
LSLLHYDPIVNK	1410.78708	+2;+3	0.00000e+000	Q9CQP0	39S ribosomal protein L33, mitochondrial
LVSQAGTGFSFNHK	1491.74704	+2;+3	0.00000e+000	Q9CQP0	39S ribosomal protein L33, mitochondrial
LSLLHYDPIVNKK	1538.88203	+3	0.00000e+000	Q9CQP0	39S ribosomal protein L33, mitochondrial
VLFVEQK	861.496	+2	0.00000e+000	Q9CQP0	39S ribosomal protein L33, mitochondrial
SLLHYDPIVNK	1297.70302	+2	4.24601e-003	Q9CQP0	39S ribosomal protein L33, mitochondrial
VANVSLLALYK	1189.70703	+2	0.00000e+000	P62267	40S ribosomal protein S23
ITAFVPNDGCLNFIEENDEVLVAGFGR	2995.43858	+3	0.00000e+000	P62267	40S ribosomal protein S23
KAHLGTALK	937.57088	+2	0.00000e+000	P62267	40S ribosomal protein S23
ANPFGGASHAK	1055.51483	+2;+3	0.00000e+000	P62267	40S ribosomal protein S23
LLLPGELAK	952.59569	+2	0.00000e+000	Q6ZWY9,Q64478,P10854,Q64525,Q64475,P10853,Q8CGP1,Q8CGP2,P70696	Histone H2B type 1-C/E/G,Histone H2B type 1-H,Histone H2B type 1-M,Histone H2B type 2-B,Histone H2B type 1-B,Histone H2B type 1-F/J/L,Histone H2B type 1-K,Histone H2B type 1-P,Histone H2B type 1-A
ESYSVYVYK	1136.53897	+2	0.00000e+000	Q6ZWY9,Q64478,P10854,Q64525,Q64475,P10853,Q8CGP1,Q8CGP2	Histone H2B type 1-C/E/G,Histone H2B type 1-H,Histone H2B type 1-M,Histone H2B type 2-B,Histone H2B type 1-B,Histone H2B type 1-F/J/L,Histone H2B type 1-K,Histone H2B type 1-P
KESYSVYVYK	1264.63393	+2	0.00000e+000	Q6ZWY9,Q64478,P10854,Q64525,Q64475,P10853,Q8CGP1,Q8CGP2	Histone H2B type 1-C/E/G,Histone H2B type 1-H,Histone H2B type 1-M,Histone H2B type 2-B,Histone H2B type 1-B,Histone H2B type 1-F/J/L,Histone H2B type 1-K,Histone H2B type 1-P
HAVSEGTK	827.41373	+2	0.00000e+000	Q6ZWY9,Q64478,P10854,Q64525,Q64475,P10853,Q8CGP1,Q8CGP2,P70696	Histone H2B type 1-C/E/G,Histone H2B type 1-H,Histone H2B type 1-M,Histone H2B type 2-B,Histone H2B type 1-B,Histone H2B type 1-F/J/L,Histone H2B type 1-K,Histone H2B type 1-P,Histone H2B type 1-A
KESYSVY	874.40723	+2	0.00000e+000	Q6ZWY9,Q64478,P10854,Q64525,Q64475,P10853,Q8CGP1,Q8CGP2	Histone H2B type 1-C/E/G,Histone H2B type 1-H,Histone H2B type 1-M,Histone H2B type 2-B,Histone H2B type 1-B,Histone H2B type 1-F/J/L,Histone H2B type 1-K,Histone H2B type 1-P
QVHPDTGISSK	1167.58841	+2;+3	0.00000e+000	Q6ZWY9,Q64478,P10854,Q64525,Q64475,P10853,Q8CGP1,Q8CGP2,P70696	Histone H2B type 1-C/E/G,Histone H2B type 1-H,Histone H2B type 1-M,Histone H2B type 2-B,Histone H2B type 1-B,Histone H2B type 1-F/J/L,Histone H2B type 1-K,Histone H2B type 1-P,Histone H2B type 1-A
NSFVNDIFER	1239.58839	+2	0.00000e+000	Q6ZWY9,Q64478,P10854,Q64525,Q64475,P10853,Q8CGP1,Q8CGP2	Histone H2B type 1-C/E/G,Histone H2B type 1-H,Histone H2B type 1-M,Histone H2B type 2-B,Histone H2B type 1-B,Histone H2B type 1-F/J/L,Histone H2B type 1-K,Histone H2B type 1-P
FNASQLITQR	1176.62511	+2	0.00000e+000	O35129	Prohibitin-2
IVQAEGEAEAAK	1214.61424	+2	0.00000e+000	O35129	Prohibitin-2
LLLGAGAVAYGVR	1258.73975	+2	0.00000e+000	O35129	Prohibitin-2
IPWFQYPIIYDIR	1722.91335	+2	0.00000e+000	O35129	Prohibitin-2
IYLTADNLVLNLQDESFTR	2224.13754	+2;+3	0.00000e+000	O35129	Prohibitin-2
LGLDYEER	993.4767	+2	0.00000e+000	O35129	Prohibitin-2
VLPSIVNEVLK	1209.73326	+2	0.00000e+000	O35129	Prohibitin-2
IGGVQQDTILAEGLHFR	1852.97955	+3	0.00000e+000	O35129	Prohibitin-2
VPTPNVSVVDLTCR	1555.80286	+2	0.00000e+000	P16858	Glyceraldehyde-3-phosphate dehydrogenase
LISWYDNEYGYSNR	1778.78998	+2	0.00000e+000	P16858	Glyceraldehyde-3-phosphate dehydrogenase
IVSNASCTTNCLAPLAK	1818.89679	+2	0.00000e+000	P16858	Glyceraldehyde-3-phosphate dehydrogenase
NVFHIASHK	1051.55631	+2;+3	0.00000e+000	Q0VG62	Uncharacterized protein C8orf59 homolog
HHENEPANVDEATR	1617.71314	+2;+3	0.00000e+000	Q0VG62	Uncharacterized protein C8orf59 homolog
IFGEVAR	790.43373	+2	0.00000e+000	Q9D2R8	28S ribosomal protein S33, mitochondrial
VVSLFSEQPLAK	1316.73399	+2	0.00000e+000	Q9D2R8	28S ribosomal protein S33, mitochondrial
DEHQDFKDEQR	1445.61713	+3	0.00000e+000	Q9D2R8	28S ribosomal protein S33, mitochondrial
FAISELFAK	1024.55931	+2	0.00000e+000	P09405	Nucleolin
GLSEDTTEETLK	1321.62489	+2	0.00000e+000	P09405	Nucleolin
NLSFNITEDELK	1421.7038	+2	0.00000e+000	P09405	Nucleolin
TLVLSNLSYSATK	1395.76093	+2	0.00000e+000	P09405	Nucleolin
FGYVDFESAEDLEK	1647.73042	+2	0.00000e+000	P09405	Nucleolin
GIAYIEFK	939.50655	+2	4.81152e-003	P09405	Nucleolin
LGIGQLTAQEVK	1255.71359	+2	0.00000e+000	Q924L1	LETM1 domain-containing protein 1
SHTTVIHQLDR	1305.67896	+3	0.00000e+000	Q924L1	LETM1 domain-containing protein 1
VQSGTHPAAQDVLALR	1661.88492	+3	0.00000e+000	Q924L1	LETM1 domain-containing protein 1
SHSEVITHLR	1177.62036	+3	0.00000e+000	Q924L1	LETM1 domain-containing protein 1
QQIDFLDVYHGLR	1602.81545	+3	0.00000e+000	Q924L1	LETM1 domain-containing protein 1
GLNSTHIADDR	1197.57381	+2	0.00000e+000	Q924L1	LETM1 domain-containing protein 1
VDNDENEHQLSLR	1567.72264	+2	0.00000e+000	Q61937	Nucleophosmin
FINYVK	782.43266	+2	8.03891e-003	Q61937	Nucleophosmin
VTLATLK	744.47453	+2	0.00000e+000	Q61937	Nucleophosmin
LATFWHYAK	1135.58145	+2;+3	0.00000e+000	Q9CPQ8	ATP synthase subunit g, mitochondrial
VELVPPTPAEIPTAIQSVK	1988.11939	+2;+3	0.00000e+000	Q9CPQ8	ATP synthase subunit g, mitochondrial
YIGEIIGK	891.50655	+2	0.00000e+000	Q9CPQ8	ATP synthase subunit g, mitochondrial
GIVGYDV	721.36467	+1	0.00000e+000	Q9CPQ8	ATP synthase subunit g, mitochondrial
AEAGAGSATEFQFR	1440.66335	+2	0.00000e+000	P63325	40S ribosomal protein S10
IAIYELLFK	1108.6532	+2	0.00000e+000	P63325	40S ribosomal protein S10
KAEAGAGSATEFQFR	1568.7583	+2;+3	0.00000e+000	P63325	40S ribosomal protein S10
DYLHLPPEIVPATLR	1732.95119	+3	0.00000e+000	P63325	40S ribosomal protein S10
LTNEGIQYLR	1205.64041	+2	0.00000e+000	P63325	40S ribosomal protein S10
VFIGNLNTLVVK	1315.78638	+2	0.00000e+000	Q9Z204	Heterogeneous nuclear ribonucleoproteins C1/C2
LKGDDLQAIK	1099.6237	+2	0.00000e+000	Q9Z204	Heterogeneous nuclear ribonucleoproteins C1/C2
VSVTSDFSACR	1227.55541	+2	0.00000e+000	Q6P3B9	Putative ribosome-binding factor A, mitochondrial
FWYEGPSLGSHLTPR	1745.85255	+3	0.00000e+000	Q6P3B9	Putative ribosome-binding factor A, mitochondrial
LLAEADFGPPDER	1428.68849	+2	0.00000e+000	Q6P3B9	Putative ribosome-binding factor A, mitochondrial
GLQCQSLAPPSGR	1369.67723	+2	0.00000e+000	Q6P3B9	Putative ribosome-binding factor A, mitochondrial
LGVIEDHSNR	1138.57307	+3	0.00000e+000	P08113	Endoplasmin
FQSSHHSTDITSLDQYVER	2249.0349	+3;+4	0.00000e+000	P08113	Endoplasmin
GVVDSDDLPLNVSR	1484.7471	+2	0.00000e+000	P08113	Endoplasmin
VQHITDATLAIVK	1407.80856	+2;+3	0.00000e+000	Q9ESW4	Acylglycerol kinase, mitochondrial
ATVFLNPAACK	1190.61177	+2	0.00000e+000	Q9ESW4	Acylglycerol kinase, mitochondrial
GETVPLDVLQIK	1310.74457	+2	0.00000e+000	Q9ESW4	Acylglycerol kinase, mitochondrial
LASFWAQPQDASSR	1562.74774	+2	0.00000e+000	Q9ESW4	Acylglycerol kinase, mitochondrial
TTDGYLLR	937.48689	+2	0.00000e+000	P97351	40S ribosomal protein S3a
LITEDVQGK	1001.53932	+2	0.00000e+000	P97351	40S ribosomal protein S3a
ACQSIYPLHDVFVR	1703.84537	+2;+3	0.00000e+000	P97351	40S ribosomal protein S3a
ADGYEPPVQESV	1289.57756	+2	0.00000e+000	P97351	40S ribosomal protein S3a
VFEVSLADLQNDEVAFR	1950.9687	+2;+3	0.00000e+000	P97351	40S ribosomal protein S3a
VVDPFSK	790.42252	+2	0.00000e+000	P97351	40S ribosomal protein S3a
NCLTNFHGMDLTR	1577.70789	+3	0.00000e+000	P97351	40S ribosomal protein S3a
KDWYDVK	952.46542	+2	0.00000e+000	P97351	40S ribosomal protein S3a
LIPDSIGK	841.49091	+2	4.81152e-003	P97351	40S ribosomal protein S3a
LAPDYDALDVANK	1403.69324	+2	0.00000e+000	P62751	60S ribosomal protein L23a
VNTLIRPDGEK	1240.67754	+2	0.00000e+000	P62751	60S ribosomal protein L23a
VVLVLAGR	825.54363	+2	0.00000e+000	P61358	60S ribosomal protein L27
YSVDIPLDK	1048.54407	+2	0.00000e+000	P61358	60S ribosomal protein L27
NIDDGTSDRPYSHALVAGIDR	2271.08798	+3;+4	0.00000e+000	P61358	60S ribosomal protein L27
GHQQLYWSHPR	1407.67961	+2;+3;+4	0.00000e+000	P62274	40S ribosomal protein S29
YGLNMCR	912.39458	+2	0.00000e+000	P62274	40S ribosomal protein S29
YGLNMCR + Oxidation (M)	928.3895	+2	0.00000e+000	P62274	40S ribosomal protein S29
SQTEEDCTEELFDFLHAR	2225.95352	+3	0.00000e+000	P99028	Cytochrome b-c1 complex subunit 6, mitochondrial
GDPKEEEEEELVDPLTTVR	2184.04337	+3	0.00000e+000	P99028	Cytochrome b-c1 complex subunit 6, mitochondrial
TGVACSVSQAQK	1234.5976	+2	0.00000e+000	P51410	60S ribosomal protein L9
FLDGIYVSEK	1169.59683	+2	5.24015e-003	P51410	60S ribosomal protein L9
SSILTETLRR	1174.66696	+2;+3	5.24015e-003	P26361	Cystic fibrosis transmembrane conductance regulator
ILVTSKMEHLR + Oxidation (M)	1341.74384	+3;+4	0.00000e+000	P26361	Cystic fibrosis transmembrane conductance regulator
LMGYDTFDQFTEERR + Oxidation (M)	1922.84688	+3	0.00000e+000	P26361	Cystic fibrosis transmembrane conductance regulator
LMGYDTFDQFTEER + Oxidation (M)	1766.74577	+2	0.00000e+000	P26361	Cystic fibrosis transmembrane conductance regulator
FAEQDNTVLGEGGVTLSGGQR	2134.0291	+2	0.00000e+000	P26361	Cystic fibrosis transmembrane conductance regulator
GEMLAITGSTGSGK + Oxidation (M)	1323.63403	+2	0.00000e+000	P26361	Cystic fibrosis transmembrane conductance regulator
LMGYDTFDQFTEERR	1906.85196	+3	0.00000e+000	P26361	Cystic fibrosis transmembrane conductance regulator
NINLNIEKGEMLAITGSTGSGK + Oxidation (M)	2262.15253	+3	0.00000e+000	P26361	Cystic fibrosis transmembrane conductance regulator
NQLTSNPENTVFDAK	1676.80057	+2	0.00000e+000	P20029	78 kDa glucose-regulated protein
ELEEIVQPIISK	1396.78131	+2	0.00000e+000	P20029	78 kDa glucose-regulated protein
TWNDPSVQQDIK	1429.68376	+2	0.00000e+000	P20029	78 kDa glucose-regulated protein
VEIIANDQGNR	1227.62074	+2	0.00000e+000	P20029,P17156,P63017	78 kDa glucose-regulated protein,Heat shock-related 70 kDa protein 2,Heat shock cognate 71 kDa protein
ITPSYVAFTPEGER	1565.77257	+2	0.00000e+000	P20029	78 kDa glucose-regulated protein
IINEPTAAAIAYGLDK	1658.88789	+2	0.00000e+000	P20029,P17156,P63017	78 kDa glucose-regulated protein,Heat shock-related 70 kDa protein 2,Heat shock cognate 71 kDa protein
AQSELSGAADEAAR	1374.6375	+2	0.00000e+000	Q9D3D9	ATP synthase subunit delta, mitochondrial
IEANEALVK	985.54437	+2	0.00000e+000	Q9D3D9	ATP synthase subunit delta, mitochondrial
VGQETFYDVYR	1375.64084	+2	0.00000e+000	Q8C1Q6	Small integral membrane protein 4
LEDTSETNLHK	1285.61499	+3	0.00000e+000	Q8C1Q6	Small integral membrane protein 4
RLEDTSETNLHK	1441.7161	+3	0.00000e+000	Q8C1Q6	Small integral membrane protein 4
AQYEDIANR	1078.5043	+2	0.00000e+000	Q8BGZ7,Q922U2,P11679	Keratin, type II cytoskeletal 75,Keratin, type II cytoskeletal 5,Keratin, type II cytoskeletal 8
AEAESWYQTK	1211.54584	+2	0.00000e+000	Q8BGZ7	Keratin, type II cytoskeletal 75
LGPNEQYK	947.47122	+2	0.00000e+000	Q62425	Cytochrome c oxidase subunit NDUFA4
NNPEPWNK	997.46172	+2	5.00246e-003	Q62425	Cytochrome c oxidase subunit NDUFA4
FYSVNVDYSK	1220.57135	+2	0.00000e+000	Q62425	Cytochrome c oxidase subunit NDUFA4
LALFNPDVSWDR	1431.71466	+2	0.00000e+000	Q62425	Cytochrome c oxidase subunit NDUFA4
YKPLDLRPK	1128.6655	+3	0.00000e+000	Q6ZWV7	60S ribosomal protein L35
VLTVINQTQK	1142.66592	+2	0.00000e+000	Q6ZWV7	60S ribosomal protein L35
FAAATGATPIAGR	1202.64076	+2	0.00000e+000	P14206	40S ribosomal protein SA
ADHQPLTEASYVNLPTIALCNTDSPLR	2995.47092	+3	0.00000e+000	P14206	40S ribosomal protein SA
AIVAIENPADVSVISSR	1739.94174	+2	0.00000e+000	P14206	40S ribosomal protein SA
FTPGTFTNQIQAAFR	1697.85257	+2	0.00000e+000	P14206	40S ribosomal protein SA
YVDIAIPCNNK	1305.6387	+2	0.00000e+000	P14206	40S ribosomal protein SA
YDAFLASESLIK	1355.69725	+2	0.00000e+000	P53026	60S ribosomal protein L10a
KYDAFLASESLIK	1483.79221	+3	0.00000e+000	P53026	60S ribosomal protein L10a
ILGPGLNK	810.49632	+2	0.00000e+000	P53026	60S ribosomal protein L10a
AVDIPHMDIEALK	1450.74898	+3	0.00000e+000	P53026	60S ribosomal protein L10a
VELLLPK	810.52147	+2	0.00000e+000	Q9D023	Mitochondrial pyruvate carrier 2
LRPLYNHPAGPR	1389.76292	+3;+4	0.00000e+000	Q9D023	Mitochondrial pyruvate carrier 2
STELLIR	830.48615	+2	0.00000e+000	P68433,P84228,P84244,P02301	Histone H3.1,Histone H3.2,Histone H3.3,Histone H3.3C
YRPGTVALR	1031.5876	+2;+3	0.00000e+000	P68433,P84228,P84244,P02301	Histone H3.1,Histone H3.2,Histone H3.3,Histone H3.3C
EIAQDFKTDLR + Methyl (K)	1348.69867	+2	0.00000e+000	P68433,P84228,P84244,P02301	Histone H3.1,Histone H3.2,Histone H3.3,Histone H3.3C
EAIEGTYIDK	1137.55534	+2	0.00000e+000	P62281	40S ribosomal protein S11
EAIEGTYIDKK	1265.6503	+2;+3	0.00000e+000	P62281	40S ribosomal protein S11
QPTIFQNK	974.51852	+2	0.00000e+000	P62281	40S ribosomal protein S11
RDYLHYIR	1134.5934	+3	0.00000e+000	P62281	40S ribosomal protein S11
DVQIGDIVTVGECRPLSK	1985.02519	+3	0.00000e+000	P62281	40S ribosomal protein S11
ILSGVVTK	815.51166	+2	0.00000e+000	P62281	40S ribosomal protein S11
CPFTGNVSIR	1149.56009	+2	0.00000e+000	P62281	40S ribosomal protein S11
NMSVHLSPCFR	1346.62236	+2;+3	0.00000e+000	P62281	40S ribosomal protein S11
DVQIGDIVTVGECRPL	1769.89821	+2	0.00000e+000	P62281	40S ribosomal protein S11
VLLGETGK	815.47527	+2	0.00000e+000	P62281	40S ribosomal protein S11
YEELQQTAGR	1193.56764	+2	0.00000e+000	Q922U2	Keratin, type II cytoskeletal 5
VLTELLEQER	1228.66629	+2	0.00000e+000	O08784	Treacle protein
ATPRPDSNSLASSAPATK	1769.89076	+3	0.00000e+000	O08784	Treacle protein
LSGDLEAGAPK	1056.54512	+2	0.00000e+000	O08784	Treacle protein
SSQVRPVSTVTPGSSGK	1672.87444	+3	0.00000e+000	O08784	Treacle protein
IGLSDAR	730.39734	+2	0.00000e+000	Q8BG81	Polymerase delta-interacting protein 3
RGNPASSNPPAEVDPDTVLR	2091.03449	+3	0.00000e+000	Q8BG81	Polymerase delta-interacting protein 3
LVHPGVAEVVFVK	1392.81294	+3	0.00000e+000	Q8BG81	Polymerase delta-interacting protein 3
VGIQHSLVNQPAR	1417.77899	+2;+3	0.00000e+000	Q8BG81	Polymerase delta-interacting protein 3
SSGASVTTQPTEFK	1438.694	+2	0.00000e+000	Q8BG81	Polymerase delta-interacting protein 3
VVQNDAYTAPVLPSSVR	1814.95267	+2	0.00000e+000	Q8BG81	Polymerase delta-interacting protein 3
GNPASSNPPAEVDPDTVLR	1934.93338	+2	0.00000e+000	Q8BG81	Polymerase delta-interacting protein 3
IEDVTPIPSDSTR	1428.70964	+2	0.00000e+000	P62264	40S ribosomal protein S14
ADRDESSPYAAMLAAQDVAQR + Trimethyl (R); Oxidation (M)	2322.09099	+4	4.24601e-003	P62264	40S ribosomal protein S14
ELGITALHIK	1093.64952	+3	0.00000e+000	P62264	40S ribosomal protein S14
DIASGLIGPLILCK	1468.83232	+2	0.00000e+000	Q61147	Ceruloplasmin
ETFTYEWTVPK	1399.66599	+2	0.00000e+000	Q61147	Ceruloplasmin
QSLPPGLAVK	1008.59677	+2	0.00000e+000	Q9JJI8	60S ribosomal protein L38
YLYTLVITDKEK	1484.81262	+3	0.00000e+000	Q9JJI8	60S ribosomal protein L38
YLYTLVITDK	1227.67508	+2	0.00000e+000	Q9JJI8	60S ribosomal protein L38
IEEIKDFLLTAR	1446.8082	+3	0.00000e+000	Q9JJI8	60S ribosomal protein L38
FVNVVPTFGK	1106.61246	+2	0.00000e+000	P62862	40S ribosomal protein S30
RFVNVVPTFGK	1262.71356	+2;+3	0.00000e+000	P62862	40S ribosomal protein S30
ALAAGGYDVEK	1092.54512	+2	0.00000e+000	P43276	Histone H1.5
ATGPPVSELITK	1211.67615	+2	0.00000e+000	P43276	Histone H1.5
KATGPPVSELITK	1339.7711	+2	4.56038e-003	P43276	Histone H1.5
IVALNAHTFLR	1253.72443	+3	0.00000e+000	P35550	rRNA 2'-O-methyltransferase fibrillarin
NLVPGESVYGEK	1290.64557	+2	0.00000e+000	P35550	rRNA 2'-O-methyltransferase fibrillarin
DHAVVVGVYRPPPK	1532.84636	+3	0.00000e+000	P35550	rRNA 2'-O-methyltransferase fibrillarin
LAAAILGGVDQIHIKPGAK	1871.09924	+4	0.00000e+000	P35550	rRNA 2'-O-methyltransferase fibrillarin
TNIIPVIEDAR	1239.68228	+2	0.00000e+000	P35550	rRNA 2'-O-methyltransferase fibrillarin
VAEELALEQAK	1199.63973	+2	0.00000e+000	Q9CRB9	MICOS complex subunit Mic19
YEYHPVCADLQTK	1622.73988	+3	0.00000e+000	Q9CRB9	MICOS complex subunit Mic19
YSSVYGASVSDEDLK	1618.73624	+2	0.00000e+000	Q9CRB9	MICOS complex subunit Mic19
EHQEEVEVLR	1266.62041	+2;+3	0.00000e+000	Q9D312	Keratin, type I cytoskeletal 20
DAQVQNAQCVLR	1400.68304	+2	0.00000e+000	Q9D312	Keratin, type I cytoskeletal 20
LGAAPSVYGGAGGHGTR	1526.759	+3	0.00000e+000	Q9D312	Keratin, type I cytoskeletal 20
AVEPALPQSPAGGAGAK	1519.79944	+2	0.00000e+000	P58468	Protein FAM207A
DWTFVHNDIFAR	1519.72083	+3	0.00000e+000	P58468	Protein FAM207A
LLASPTYR	919.5127	+2	5.00246e-003	P58468	Protein FAM207A
AAVRPDGDSAPGPVPR	1560.80086	+3	0.00000e+000	P58468	Protein FAM207A
VNQAIWLLCTGAR	1500.78711	+2	0.00000e+000	P97461	40S ribosomal protein S5
QAVDVSPLR	983.53999	+2	0.00000e+000	P97461	40S ribosomal protein S5
AQCPIVER	971.48584	+2	4.24601e-003	P97461	40S ribosomal protein S5
AGVNTVTTLVENK	1344.7249	+2	0.00000e+000	P12970	60S ribosomal protein L7a
QTATQLLK	901.52327	+2	9.51186e-003	P12970	60S ribosomal protein L7a
TPVEPEVAIHR	1246.66698	+2;+3	0.00000e+000	P60867	40S ribosomal protein S20
LIDLHSPSEIVK	1349.75545	+2;+3	0.00000e+000	P60867	40S ribosomal protein S20
EIAGATPHITAAEGR	1492.76338	+3	0.00000e+000	Q8CAQ8	MICOS complex subunit Mic60
TSSVTLQTITAQNAAVQAVK	2030.10078	+2;+3	0.00000e+000	Q8CAQ8	MICOS complex subunit Mic60
LSTDDLNSLIAHAHR	1661.84851	+3;+4	0.00000e+000	Q8CAQ8	MICOS complex subunit Mic60
AVDEAADALLK	1114.58698	+2	0.00000e+000	Q8CAQ8	MICOS complex subunit Mic60
GIEQAVQSHAVAEEEAR	1822.88092	+3	0.00000e+000	Q8CAQ8	MICOS complex subunit Mic60
ELDSITPDITPGWK	1570.78789	+2	4.81152e-003	Q8CAQ8	MICOS complex subunit Mic60
YVASYLLAALGGNSSPSAK	1867.96794	+2	0.00000e+000	P99027	60S acidic ribosomal protein P2
ILDSVGIEADDDR	1416.67325	+2	0.00000e+000	P99027	60S acidic ribosomal protein P2
AVVVNAAQLASYSQSK	1634.86276	+2;+3	0.00000e+000	Q9CR62	Mitochondrial 2-oxoglutarate/malate carrier protein
NVFNALVR	931.52394	+2	0.00000e+000	Q9CR62	Mitochondrial 2-oxoglutarate/malate carrier protein
LTGADGTPPGFLLK	1385.75548	+2	0.00000e+000	Q9CR62	Mitochondrial 2-oxoglutarate/malate carrier protein
LGIYTVLFER	1209.67575	+2	0.00000e+000	Q9CR62	Mitochondrial 2-oxoglutarate/malate carrier protein
TSFHALTSILK	1216.68156	+2;+3	0.00000e+000	Q9CR62	Mitochondrial 2-oxoglutarate/malate carrier protein
GIYTGLSAGLLR	1219.69246	+2	0.00000e+000	Q9CR62	Mitochondrial 2-oxoglutarate/malate carrier protein
EEGVPTLWR	1085.55055	+2	0.00000e+000	Q9CR62	Mitochondrial 2-oxoglutarate/malate carrier protein
IIQLLDDYPK	1216.67032	+2	0.00000e+000	P14869	60S acidic ribosomal protein P0
AFLADPSAFAAAAPAAAATTAAPAAAAAPAK	2695.3969	+3	0.00000e+000	P14869	60S acidic ribosomal protein P0
GNVGFVFTK	967.51274	+2	0.00000e+000	P14869	60S acidic ribosomal protein P0
TSFFQALGITTK	1312.70271	+2	0.00000e+000	P14869	60S acidic ribosomal protein P0
VEQATKPSFESGR	1434.7103	+3	0.00000e+000	Q9WV02,Q91VM5	RNA-binding motif protein, X chromosome,RNA binding motif protein, X-linked-like-1
LFIGGLNTETNEK	1434.73544	+2	0.00000e+000	Q9WV02,Q91VM5	RNA-binding motif protein, X chromosome,RNA binding motif protein, X-linked-like-1
HFELGGDK	901.42938	+2	9.20382e-003	P83882	60S ribosomal protein L36a
QSGYGGQTKPIFR + Methyl (K)	1451.75212	+2;+3	0.00000e+000	P83882	60S ribosomal protein L36a
SIQESLGQSESLSPHK	1725.85332	+3	0.00000e+000	Q9CQA6	Coiled-coil-helix-coiled-coil-helix domain-containing protein 1
EIQDFFDCSSR	1402.58234	+2	0.00000e+000	Q9CQA6	Coiled-coil-helix-coiled-coil-helix domain-containing protein 1
ITLQDVVSHSK	1225.66666	+3	0.00000e+000	Q9JKF1	Ras GTPase-activating-like protein IQGAP1
VNVNLLIFLLNK	1398.85985	+2	0.00000e+000	Q9JKF1	Ras GTPase-activating-like protein IQGAP1
YQELINDIAK	1205.62917	+2	0.00000e+000	Q9JKF1	Ras GTPase-activating-like protein IQGAP1
TCLDNLASK	1020.49098	+2	0.00000e+000	Q9JKF1	Ras GTPase-activating-like protein IQGAP1
LFQTALQEEIK	1318.71324	+2	8.03891e-003	Q9JKF1	Ras GTPase-activating-like protein IQGAP1
FQPGETLTEILETPATNEQEAEHQR	2867.35732	+3	0.00000e+000	Q9JKF1	Ras GTPase-activating-like protein IQGAP1
TYSYLTPDLWK	1385.68671	+2	0.00000e+000	P25444	40S ribosomal protein S2
ATFDAISK	851.43887	+2	4.24601e-003	P25444	40S ribosomal protein S2
NCEPVIGLVPILK	1450.82176	+2	0.00000e+000	Q80X85	28S ribosomal protein S7, mitochondrial
AASAEEQATIER	1274.61021	+2	0.00000e+000	Q80X85	28S ribosomal protein S7, mitochondrial
SAYGGPVGAGIR	1103.57236	+2	0.00000e+000	Q9DCV7	Keratin, type II cytoskeletal 7
IFEAQIAGLR	1116.62912	+2	0.00000e+000	Q9DCV7	Keratin, type II cytoskeletal 7
EITINQSLLAPLS	1397.77657	+2	0.00000e+000	Q9DCV7	Keratin, type II cytoskeletal 7
QGELEAALQK	1085.57166	+2	0.00000e+000	Q9DCV7	Keratin, type II cytoskeletal 7
FETLQAQAGK	1091.56111	+2	0.00000e+000	Q9DCV7	Keratin, type II cytoskeletal 7
EYQELLNTK	1136.57132	+2	0.00000e+000	Q9DCV7	Keratin, type II cytoskeletal 7
AEAEAWYQTK	1195.55092	+2	0.00000e+000	Q9DCV7	Keratin, type II cytoskeletal 7
TAAENEFVLLK	1233.66048	+2	0.00000e+000	Q9DCV7	Keratin, type II cytoskeletal 7
QQLETLQLDGGR	1356.69974	+2	0.00000e+000	Q9DCV7	Keratin, type II cytoskeletal 7
LESSIAEAEEQGELAIK	1815.91013	+2	0.00000e+000	Q9DCV7	Keratin, type II cytoskeletal 7
SLDLDGIIADVK	1257.68163	+2	0.00000e+000	Q9DCV7	Keratin, type II cytoskeletal 7
LQAEIDTLK	1029.5706	+2	0.00000e+000	Q9DCV7	Keratin, type II cytoskeletal 7
SLYGLGSSR	938.48213	+2	0.00000e+000	Q9DCV7	Keratin, type II cytoskeletal 7
NKYEEEINR	1193.56761	+2	4.81152e-003	Q9DCV7	Keratin, type II cytoskeletal 7
AKLESSIAEAEEQGELAIK	2015.04219	+3	0.00000e+000	Q9DCV7	Keratin, type II cytoskeletal 7
KLLEGEESR	1059.556	+2	4.56038e-003	Q9DCV7,P11679,P20152	Keratin, type II cytoskeletal 7,Keratin, type II cytoskeletal 8,Vimentin
ADSLQDEINFLK	1391.69324	+2	0.00000e+000	Q9DCV7	Keratin, type II cytoskeletal 7
LYSLLFR	910.52762	+2	0.00000e+000	Q8R1I1	Cytochrome b-c1 complex subunit 9
AFDQGADAIYEHINEGK	1876.85913	+3	0.00000e+000	Q8R1I1	Cytochrome b-c1 complex subunit 9
ISSSSFSR	869.42429	+2	0.00000e+000	P11679	Keratin, type II cytoskeletal 8
LQAEIEALK	1013.57567	+2	0.00000e+000	P11679	Keratin, type II cytoskeletal 8
LAELEAALQR	1112.61893	+2	0.00000e+000	P11679	Keratin, type II cytoskeletal 8
LEVDPNIQAVR	1252.67754	+2	0.00000e+000	P11679	Keratin, type II cytoskeletal 8
LEGLTDEINFLR	1418.74052	+2	0.00000e+000	P11679	Keratin, type II cytoskeletal 8
LVSESSDVVSK	1148.59248	+2	0.00000e+000	P11679	Keratin, type II cytoskeletal 8
YEELQTLAGK	1150.58698	+2	0.00000e+000	P11679	Keratin, type II cytoskeletal 8
SLDMDGIIAEVR	1317.65984	+2	0.00000e+000	P11679	Keratin, type II cytoskeletal 8
ASLEAAIADAEQR	1343.66806	+2;+3	0.00000e+000	P11679	Keratin, type II cytoskeletal 8
QLEALGQEK	1014.53455	+2	0.00000e+000	P11679	Keratin, type II cytoskeletal 8
DVDEAYMNK	1083.45425	+2	0.00000e+000	P11679	Keratin, type II cytoskeletal 8
SFTSGPGAR	878.42464	+2	4.56038e-003	P11679	Keratin, type II cytoskeletal 8
VGSSSSSFR	912.43012	+2	0.00000e+000	P11679	Keratin, type II cytoskeletal 8
AVTVNQSLLSPLK	1368.79765	+2	0.00000e+000	P11679	Keratin, type II cytoskeletal 8
GIRPAINVGLSVSR	1437.84158	+3	0.00000e+000	Q03265	ATP synthase subunit alpha, mitochondrial
AVDSLVPIGR	1025.58695	+2	0.00000e+000	Q03265	ATP synthase subunit alpha, mitochondrial
VVDALGNAIDGK	1170.62445	+2	0.00000e+000	Q03265	ATP synthase subunit alpha, mitochondrial
TGAIVDVPVGEELLGR	1623.88319	+2	0.00000e+000	Q03265	ATP synthase subunit alpha, mitochondrial
ILGADTSVDLEETGR	1574.77878	+2	0.00000e+000	Q03265	ATP synthase subunit alpha, mitochondrial
VLSIGDGIAR	999.57129	+2	0.00000e+000	Q03265	ATP synthase subunit alpha, mitochondrial
HALIIYDDLSK	1286.68703	+2	0.00000e+000	Q03265	ATP synthase subunit alpha, mitochondrial
WQNNLLPSR	1126.58832	+2	0.00000e+000	P62245	40S ribosomal protein S15a
FDVQLK	748.41194	+2	5.52443e-003	P62245	40S ribosomal protein S15a
HGYIGEFEIIDDHR	1699.79543	+3	0.00000e+000	P62245	40S ribosomal protein S15a
SLEVGIR	772.44429	+2	8.03891e-003	Q8R1F0	Leydig cell tumor 10 kDa protein homolog
KFQAQKPK	973.57088	+3	8.73927e-003	Q8R1F0	Leydig cell tumor 10 kDa protein homolog
LELVAGK	728.44322	+2	0.00000e+000	B1AR13	CDGSH iron-sulfur domain-containing protein 3, mitochondrial
ISSWLAR	831.46027	+2	4.24601e-003	B1AR13	CDGSH iron-sulfur domain-containing protein 3, mitochondrial
ATQRPPYCDGTHK	1529.70451	+3;+4	0.00000e+000	B1AR13	CDGSH iron-sulfur domain-containing protein 3, mitochondrial
IIEPSLR	826.49123	+2	0.00000e+000	P62984	Ubiquitin-60S ribosomal protein L40
CGHTNNLRPK	1195.58801	+2	8.73927e-003	P62984	Ubiquitin-60S ribosomal protein L40
SLGTADVHFER	1230.5993	+2	0.00000e+000	O08583	THO complex subunit 4
AGSQGGRGGAVQAAAR + Dimethyl (R)	1440.75456	+3	0.00000e+000	O08583	THO complex subunit 4
EDALELTEK	1046.51314	+2	8.03891e-003	Q8R3N1	Nucleolar protein 14
NIYNLNEDEELTHYGQSLADIEK	2707.26126	+3	0.00000e+000	Q8R3N1	Nucleolar protein 14
FGEYNSNISPEEK	1512.67322	+2	0.00000e+000	Q8R3N1	Nucleolar protein 14
SQGSTLVHPFR	1227.63603	+3	0.00000e+000	Q8R3N1	Nucleolar protein 14
GALSAELTASHFGGGVHK	1737.87984	+4	0.00000e+000	Q8R3N1	Nucleolar protein 14
ELIEELIAK	1056.60663	+2	0.00000e+000	Q8R3N1	Nucleolar protein 14
QLFNSLATQEGEWK	1649.80492	+2	0.00000e+000	Q8R3N1	Nucleolar protein 14
STESLQANVQR	1231.61566	+2	0.00000e+000	P47963	60S ribosomal protein L13
LILFPR	757.48503	+2	0.00000e+000	P47963	60S ribosomal protein L13
TIGISVDPR	956.5291	+2	0.00000e+000	P47963	60S ribosomal protein L13
VDTWFNQPAR	1232.59383	+2	0.00000e+000	P47963	60S ribosomal protein L13
NNTQVLINCR	1230.61389	+2	0.00000e+000	P62317	Small nuclear ribonucleoprotein Sm D2
REEEEFNTGPLSVLTQSVK	2162.08551	+3	0.00000e+000	P62317	Small nuclear ribonucleoprotein Sm D2
NLQEAEEWYK	1308.59859	+2	0.00000e+000	P20152	Vimentin
ILLAELEQLK	1168.70668	+2	0.00000e+000	P20152	Vimentin
SLYSSSPGGAYVTR	1443.6994	+2	0.00000e+000	P20152	Vimentin
KVESLQEEIAFLK	1532.84497	+3	0.00000e+000	P20152	Vimentin
VELQELNDR	1114.56183	+2	0.00000e+000	P20152	Vimentin
NLYIISVK	948.56439	+2	0.00000e+000	P62830	60S ribosomal protein L23
ISLGLPVGAVINCADNTGAK	1969.03026	+2;+3	0.00000e+000	P62830	60S ribosomal protein L23
ECADLWPR	1045.4651	+2	0.00000e+000	P62830	60S ribosomal protein L23
QFSQYIK	912.47051	+2	8.03891e-003	P47962	60S ribosomal protein L5
CTGLLLAR	902.50076	+2	0.00000e+000	P47962	60S ribosomal protein L5
DIICQIAYAR	1221.61757	+2	0.00000e+000	P47962	60S ribosomal protein L5
AAAYCTGLLLAR	1278.67542	+2	0.00000e+000	P47962	60S ribosomal protein L5
DSQGPLPFYNK	1264.6088	+2	0.00000e+000	Q9QZD8	Mitochondrial dicarboxylate carrier
GALVTVGQLSCYDQAK	1708.84543	+2	0.00000e+000	Q9QZD8	Mitochondrial dicarboxylate carrier
ATQTLQTLGEAQSK	1474.76273	+2	0.00000e+000	Q7TPV4	Myb-binding protein 1A
SPAPSNPTLSPSTPAK	1550.79402	+2	0.00000e+000	Q7TPV4	Myb-binding protein 1A
LSVDLTAPLGVLQSK	1539.88721	+2	0.00000e+000	Q7TPV4	Myb-binding protein 1A
KHHQEALSTK	1177.62035	+3	0.00000e+000	Q7TPV4	Myb-binding protein 1A
AQDASLNVPER	1198.59419	+2	0.00000e+000	Q7TPV4	Myb-binding protein 1A
VYSASLESLLTK	1309.71291	+2	0.00000e+000	Q7TPV4	Myb-binding protein 1A
NLLPVLAQHVAGPSR	1570.89435	+3	0.00000e+000	Q7TPV4	Myb-binding protein 1A
LQQSLQQGNHSSGSNR	1739.82991	+2	4.56038e-003	Q7TPV4	Myb-binding protein 1A
KSPHPQSALPK	1188.66148	+3	0.00000e+000	Q7TPV4	Myb-binding protein 1A
FNPFVTSDR	1081.51927	+2	9.10785e-003	P61255	60S ribosomal protein L26
HFNAPSHIR	1077.5468	+3	0.00000e+000	P61255	60S ribosomal protein L26
QNRPIPQWIR	1306.72582	+2;+3	0.00000e+000	P62892	60S ribosomal protein L39
PIPQWIR	908.52321	+2	4.24601e-003	P62892	60S ribosomal protein L39
DVATFLR	820.44431	+2	9.20382e-003	Q9D0M3	Cytochrome c1, heme protein, mitochondrial
WASEPEHDHR	1262.54283	+3	0.00000e+000	Q9D0M3	Cytochrome c1, heme protein, mitochondrial
LSDYFPKPYPNPEAAR	1863.91551	+3	0.00000e+000	Q9D0M3	Cytochrome c1, heme protein, mitochondrial
GLLSSLDHTSIR	1297.69901	+3	4.81152e-003	Q9D0M3	Cytochrome c1, heme protein, mitochondrial
HLVGVCYTEEEAK	1533.71333	+2	0.00000e+000	Q9D0M3	Cytochrome c1, heme protein, mitochondrial
NVKDPVEIQALVNK	1565.87769	+3	0.00000e+000	Q8K215	LYR motif-containing protein 4
LIIENQEKPR	1238.69824	+2	0.00000e+000	Q8K215	LYR motif-containing protein 4
AYAEFYR	918.42354	+2	0.00000e+000	Q9CPQ1	Cytochrome c oxidase subunit 6C
FGVAEPR	774.40244	+2	0.00000e+000	Q9CPQ1	Cytochrome c oxidase subunit 6C
AGIFQSAK	820.44429	+2	0.00000e+000	Q9CPQ1	Cytochrome c oxidase subunit 6C
CTGGEVGATSALAPK	1417.68713	+2	0.00000e+000	P35979	60S ribosomal protein L12
IGPLGLSPK	880.53819	+2	0.00000e+000	P35979	60S ribosomal protein L12
QAQIEVVPSASALIIK	1665.96649	+2	0.00000e+000	P35979	60S ribosomal protein L12
EILGTAQSVGCNVDGR	1674.79955	+2	0.00000e+000	P35979	60S ribosomal protein L12
HSGNITFDEIVNIAR	1684.85327	+3	0.00000e+000	P35979	60S ribosomal protein L12
HFCPNVPIILVGNK	1606.86537	+3	4.96190e-003	Q9QUI0,Q62159	Transforming protein RhoA,Rho-related GTP-binding protein RhoC
LVIVGDGACGK	1087.5696	+2	0.00000e+000	Q9QUI0,Q62159	Transforming protein RhoA,Rho-related GTP-binding protein RhoC
