# Supplementary material for: Beads-free protein immunoprecipitation for a mass spectrometry-based interactome and posttranslational modifications analysis
Source: Proteome Sci. 2015 Sep 2;13:23. doi: 10.1186/s12953-015-0079-0 (PMC4557753; doi:10.1186/s12953-015-0079-0)
Supplement: Additional file 4: — Table S3. List of peptides and their characteristic identified in K protein specific antibody (epitope #54) immunoprecipitates. (XLSX 113 kb) [file 12953_2015_79_MOESM4_ESM.xlsx]

## Sheet: Table S3
Table S3: List of peptides and their characteristic identified in K protein specific antibody (epitope #54) immunoprecipitates.
SEQUENCE	MASS	CHARGE	Q-VALUE	PROTEIN ACC	PROTEIN NAME
LGNDFHTNK	1044.49886	+2;+3	0.00000e+000	P63276	40S ribosomal protein S17
IAGYVTHLMK	1131.61104	+2;+3	0.00000e+000	P63276	40S ribosomal protein S17
VCEEIAIIPSKK	1385.7588	+2;+3	0.00000e+000	P63276	40S ribosomal protein S17
LLDFGSLSNLQVTQPTVGMNFK	2408.241	+2;+3	0.00000e+000	P63276	40S ribosomal protein S17
DNYVPEVSALDQEIIEVDPDTK	2488.18568	+2;+3	0.00000e+000	P63276	40S ribosomal protein S17
RDNYVPEVSALDQEIIEVDPDTK	2644.28679	+3	0.00000e+000	P63276	40S ribosomal protein S17
IAGYVTHL	872.4756	+2	0.00000e+000	P63276	40S ribosomal protein S17
RLGNDFHTNK	1200.59996	+3	0.00000e+000	P63276	40S ribosomal protein S17
LGNDFHTNKR	1200.59996	+2;+3;+4	0.00000e+000	P63276	40S ribosomal protein S17
IAGYVTHLMK + Oxidation (M)	1147.60596	+2;+3	0.00000e+000	P63276	40S ribosomal protein S17
VCEEIAIIPSK	1257.66385	+2	0.00000e+000	P63276	40S ribosomal protein S17
LLDFGSLSNLQVTQPTVGMNFK + Oxidation (M)	2424.23592	+2;+3	0.00000e+000	P63276	40S ribosomal protein S17
RVCEEIAIIPSK	1413.76495	+2;+3	0.00000e+000	P63276	40S ribosomal protein S17
ALDQEIIEVDPDTK	1584.78827	+2	0.00000e+000	P63276	40S ribosomal protein S17
DQEIIEVDPDTK	1400.6671	+2	0.00000e+000	P63276	40S ribosomal protein S17
LGNDFHTN	916.4039	+2	0.00000e+000	P63276	40S ribosomal protein S17
RDNYVPEVSAL	1261.63025	+2	5.17241e-003	P63276	40S ribosomal protein S17
IAGYVTH	759.39154	+2	0.00000e+000	P63276	40S ribosomal protein S17
LLDFGSLSNLQVTQPTVGMNFK+ Oxidation (M); Acetyl (K)	2466.24648	+3	0.00000e+000	P63276	40S ribosomal protein S17
IGVITNR	771.46028	+2	0.00000e+000	P62702	40S ribosomal protein S4, X isoform
LTGVFAPR	859.49159	+2	0.00000e+000	P62702	40S ribosomal protein S4, X isoform
YALTGDEVK	994.49712	+2	0.00000e+000	P62702	40S ribosomal protein S4, X isoform
PHLVTHDAR	1044.54648	+3	0.00000e+000	P62702	40S ribosomal protein S4, X isoform
GNKPWISLPR	1166.65601	+2;+3	0.00000e+000	P62702	40S ribosomal protein S4, X isoform
GIPHLVTHDAR	1214.65201	+2;+3;+4	0.00000e+000	P62702	40S ribosomal protein S4, X isoform
HPGSFDVVHVK	1220.63023	+2;+3	0.00000e+000	P62702	40S ribosomal protein S4, X isoform
ECLPLIIFLR	1272.72639	+2	0.00000e+000	P62702	40S ribosomal protein S4, X isoform
VNDTIQIDLETGK	1444.74094	+2	0.00000e+000	P62702	40S ribosomal protein S4, X isoform
FDTGNLCMVTGGANLGR	1781.81891	+2	0.00000e+000	P62702	40S ribosomal protein S4, X isoform
LTIAEER	830.44975	+2	0.00000e+000	P62702	40S ribosomal protein S4, X isoform
YPDPLIK	844.46944	+2	0.00000e+000	P62702	40S ribosomal protein S4, X isoform
LSNIFVIGK	989.59096	+2	0.00000e+000	P62702	40S ribosomal protein S4, X isoform
ERHPGSFDVVHVK	1505.77393	+3;+4	0.00000e+000	P62702	40S ribosomal protein S4, X isoform
YALTGDEVKK	1122.59207	+2;+3	0.00000e+000	P62702	40S ribosomal protein S4, X isoform
LSNIFVIGKG	1046.61243	+2	0.00000e+000	P62702	40S ribosomal protein S4, X isoform
TDITYPAGFMDVISIDK	1884.91792	+2	0.00000e+000	P62702	40S ribosomal protein S4, X isoform
NEVAALTAAGK	1043.5611	+2	0.00000e+000	Q91VR2	ATP synthase subunit gamma, mitochondrial
EVMIVGVGEK	1059.56343	+2	0.00000e+000	Q91VR2	ATP synthase subunit gamma, mitochondrial
HLIIGVSSDR	1095.60365	+2;+3	0.00000e+000	Q91VR2	ATP synthase subunit gamma, mitochondrial
TEEKPIFSLN	1176.60263	+2	0.00000e+000	Q91VR2	ATP synthase subunit gamma, mitochondrial
THSDQFLVSFK	1307.65102	+2;+3	0.00000e+000	Q91VR2	ATP synthase subunit gamma, mitochondrial
ELIEIISGAAALD	1313.70781	+2	0.00000e+000	Q91VR2	ATP synthase subunit gamma, mitochondrial
KPPTFGDASVIALELLNSGYEFDEGSIIFNQFK	3645.82427	+3;+4	0.00000e+000	Q91VR2	ATP synthase subunit gamma, mitochondrial
LTLTFNR	863.4865	+2	0.00000e+000	Q91VR2	ATP synthase subunit gamma, mitochondrial
GLCGAIHSSVAK	1198.61284	+2;+3	0.00000e+000	Q91VR2	ATP synthase subunit gamma, mitochondrial
VYGTGSLALYEK	1299.67105	+2	0.00000e+000	Q91VR2	ATP synthase subunit gamma, mitochondrial
CGAIHSSVAK	1028.50731	+2	0.00000e+000	Q91VR2	ATP synthase subunit gamma, mitochondrial
HLQLAIR	849.51845	+2	0.00000e+000	P27661,Q8CGP5,Q8R1M2,Q6GSS7,Q3THW5,P0C0S6	Histone H2AX,Histone H2A type 1-F,Histone H2A.J,Histone H2A type 2-A,Histone H2A.V,Histone H2A.Z
IQAVLLPK	880.57457	+2	0.00000e+000	P27661,Q64522,Q8CGP5,Q8R1M2,Q6GSS7	Histone H2AX,Histone H2A type 2-B,Histone H2A type 1-F,Histone H2A.J,Histone H2A type 2-A
AGLQFPVGR	943.52396	+2	0.00000e+000	P27661,Q64522,Q8CGP5,Q8R1M2,Q6GSS7,Q3THW5,P0C0S6	Histone H2AX,Histone H2A type 2-B,Histone H2A type 1-F,Histone H2A.J,Histone H2A type 2-A,Histone H2A.V,Histone H2A.Z
VTIAQGGVLPNIQAVLLPK	1930.16153	+2;+3	0.00000e+000	P27661,Q64522,Q8CGP5,Q8R1M2,Q6GSS7	Histone H2AX,Histone H2A type 2-B,Histone H2A type 1-F,Histone H2A.J,Histone H2A type 2-A
VLEYLTAEILELAGNAAR	1945.05199	+2;+3	0.00000e+000	P27661,Q64522,Q8CGP5,Q8R1M2,Q6GSS7,Q9QZQ8	Histone H2AX,Histone H2A type 2-B,Histone H2A type 1-F,Histone H2A.J,Histone H2A type 2-A,Core histone macro-H2A.1
GVTIAQGGVLPNIQAVLLPK	1987.183	+2;+3	0.00000e+000	P27661,Q64522	Histone H2AX,Histone H2A type 2-B
GGVLPNIQAVLLPK	1417.86568	+2	0.00000e+000	P27661,Q64522,Q8CGP5,Q8R1M2,Q6GSS7	Histone H2AX,Histone H2A type 2-B,Histone H2A type 1-F,Histone H2A.J,Histone H2A type 2-A
LLGGVTIAQGGVLPNIQAVLLPK	2270.37259	+2;+3	0.00000e+000	P27661,Q64522	Histone H2AX,Histone H2A type 2-B
VGAGAPVYLAAVL	1199.69141	+2	0.00000e+000	P27661,Q8CGP5,Q8R1M2	Histone H2AX,Histone H2A type 1-F,Histone H2A.J
EILELAGNAAR	1155.62474	+2	0.00000e+000	P27661,Q64522,Q8CGP5,Q8R1M2,Q6GSS7,Q9QZQ8	Histone H2AX,Histone H2A type 2-B,Histone H2A type 1-F,Histone H2A.J,Histone H2A type 2-A,Core histone macro-H2A.1
VGAGAPVYLAAVLEYLTA	1776.96617	+2	0.00000e+000	P27661,Q8CGP5,Q8R1M2	Histone H2AX,Histone H2A type 1-F,Histone H2A.J
KTESHHKPK	1090.58832	+3	0.00000e+000	Q8CGP5	Histone H2A type 1-F
LGKVTIAQGGVLPNIQAVLLPK + Acetyl (K)	2270.37257	+2	0.00000e+000	Q6GSS7	Histone H2A type 2-A
DAVTYTEHAK	1133.53529	+2;+3	0.00000e+000	P62806	Histone H4
ISGLIYEETR	1179.61353	+2	0.00000e+000	P62806	Histone H4
TVTAMDVVYALK	1309.69518	+2	0.00000e+000	P62806	Histone H4
DNIQGITKPAIR	1324.74628	+2;+3	0.00000e+000	P62806	Histone H4
RISGLIYEETR	1335.71463	+2;+3	0.00000e+000	P62806	Histone H4
VFLENVIR	988.57056	+2	0.00000e+000	P62806	Histone H4
TVTAMDVVYALK + Oxidation (M)	1325.69009	+2	0.00000e+000	P62806	Histone H4
DAVTYTEH	934.40323	+2	0.00000e+000	P62806	Histone H4
NIQGITKPAIR	1209.71933	+2	0.00000e+000	P62806	Histone H4
CVGNEALVGPR	1170.58154	+2	0.00000e+000	O70503	Estradiol 17-beta-dehydrogenase 12
LININVLSVCK	1271.72713	+2	0.00000e+000	O70503	Estradiol 17-beta-dehydrogenase 12
SQDKLNQVSNNIK	1486.77394	+3	0.00000e+000	O70503	Estradiol 17-beta-dehydrogenase 12
AFQVWCVGNEALVGPR	1801.89339	+2;+3	0.00000e+000	O70503	Estradiol 17-beta-dehydrogenase 12
AFVDFFSQCLHEEYK	1918.85599	+2;+3	0.00000e+000	O70503	Estradiol 17-beta-dehydrogenase 12
IQKPTLDKPSAETFVK	1800.99854	+3;+4	0.00000e+000	O70503	Estradiol 17-beta-dehydrogenase 12
TIAVDFSLDDIYDK	1613.78247	+2	0.00000e+000	O70503	Estradiol 17-beta-dehydrogenase 12
LGEWAVVTGGTDGIGK	1558.79915	+2	0.00000e+000	O70503	Estradiol 17-beta-dehydrogenase 12
AYAEELAK	893.4494	+2	0.00000e+000	O70503	Estradiol 17-beta-dehydrogenase 12
KQELEEICHDLEAR	1768.84135	+3	0.00000e+000	Q8VDD5	Myosin-9
DFSALESQLQDTQELLQEENR	2492.16666	+3	0.00000e+000	Q8VDD5	Myosin-9
LQQELDDLLVDLDHQR	1948.98541	+3	0.00000e+000	Q8VDD5	Myosin-9
VKPLLNSIR	1038.65494	+3	0.00000e+000	Q8VDD5	Myosin-9
LLGGLAVR	797.51231	+2	0.00000e+000	P62908	40S ribosomal protein S3
FVADGIFK	895.48036	+2	0.00000e+000	P62908	40S ribosomal protein S3
ELAEDGYSGVEVR	1422.66267	+2	0.00000e+000	P62908	40S ribosomal protein S3
KPLPDHVSIVEPK	1457.8242	+3	0.00000e+000	P62908	40S ribosomal protein S3
FGFPEGSVELYAEK	1571.75076	+2	0.00000e+000	P62908	40S ribosomal protein S3
AELNEFLTR	1091.5611	+2	0.00000e+000	P62908	40S ribosomal protein S3
DEILPTTPISEQK	1469.76132	+2	0.00000e+000	P62908	40S ribosomal protein S3
TEIIILATR	1028.62297	+2	0.00000e+000	P62908	40S ribosomal protein S3
GLCAIAQAESLR	1287.66049	+2	0.00000e+000	P62908	40S ribosomal protein S3
YAHVVLR	856.49191	+2	0.00000e+000	P62270	40S ribosomal protein S18
KADIDLTK	902.50728	+2;+3	0.00000e+000	P62270	40S ribosomal protein S18
IAFAITAIK	946.58513	+2	0.00000e+000	P62270	40S ribosomal protein S18
VLNTNIDGR	1000.53015	+2	0.00000e+000	P62270	40S ribosomal protein S18
IPDWFLNR	1059.55016	+2	0.00000e+000	P62270	40S ribosomal protein S18
AGELTEDEVER	1246.5677	+2	0.00000e+000	P62270	40S ribosomal protein S18
RAGELTEDEVER	1402.66881	+2;+3	0.00000e+000	P62270	40S ribosomal protein S18
KIAFAITAIK	1074.68008	+2	0.00000e+000	P62270	40S ribosomal protein S18
VITIMQNPR + Oxidation (M)	1086.58556	+2	0.00000e+000	P62270	40S ribosomal protein S18
YSQVLANGLDNK	1320.66736	+2	0.00000e+000	P62270	40S ribosomal protein S18
IAFAITAIKG	1003.6066	+2	0.00000e+000	P62270	40S ribosomal protein S18
ADIDLTK	774.41232	+2	0.00000e+000	P62270	40S ribosomal protein S18
VITIMQNPR	1070.59064	+2	0.00000e+000	P62270	40S ribosomal protein S18
RYAHVVLR	1012.59302	+3	0.00000e+000	P62270	40S ribosomal protein S18
SLSPFEQR	962.48213	+2	0.00000e+000	Q9CQ69	Cytochrome b-c1 complex subunit 8
TWGNQEFEQSK	1352.59969	+2	0.00000e+000	Q9CQ69	Cytochrome b-c1 complex subunit 8
HVISYSLSPFEQR	1561.78888	+2;+3	0.00000e+000	Q9CQ69	Cytochrome b-c1 complex subunit 8
LIYTWGNQEFEQSK	1741.83113	+2	0.00000e+000	Q9CQ69	Cytochrome b-c1 complex subunit 8
AFPSYFSK	945.45961	+2	0.00000e+000	Q9CQ69	Cytochrome b-c1 complex subunit 8
PSYFSK	727.35408	+2	5.47507e-003	Q9CQ69	Cytochrome b-c1 complex subunit 8
GIPNVLR	767.46536	+2	2.53617e-003	Q9CQ69	Cytochrome b-c1 complex subunit 8
IYTWGNQEFEQSK	1628.74707	+2	0.00000e+000	Q9CQ69	Cytochrome b-c1 complex subunit 8
GLSQSALPYR	1090.57709	+2	0.00000e+000	P62301	40S ribosomal protein S13
GLTPSQIGVILR	1252.75032	+2	0.00000e+000	P62301	40S ribosomal protein S13
KGLTPSQIGVILR	1380.84528	+2;+3	0.00000e+000	P62301	40S ribosomal protein S13
GLAPDLPEDLYHLIK	1692.90865	+3	0.00000e+000	P62301	40S ribosomal protein S13
DSHGVAQVR	967.48355	+2;+3	0.00000e+000	P62301	40S ribosomal protein S13
AQVIYTR	849.47084	+2	0.00000e+000	P62852	40S ribosomal protein S25
AALQELLSK	971.56511	+2	0.00000e+000	P62852	40S ribosomal protein S25
LNNLVLFDK	1074.60733	+2	0.00000e+000	P62852	40S ribosomal protein S25
LITPAVVSER	1083.6288	+2	0.00000e+000	P62852	40S ribosomal protein S25
DKLNNLVLFDK	1317.72923	+2;+3	0.00000e+000	P62852	40S ribosomal protein S25
AALQELLSKG	1028.58658	+2	0.00000e+000	P62852	40S ribosomal protein S25
ATIAGGGVIPH	991.54509	+2	0.00000e+000	Q3THW5,P0C0S6	Histone H2A.V,Histone H2A.Z
GDEELDSLIK	1117.55026	+2	0.00000e+000	Q3THW5,P0C0S6	Histone H2A.V,Histone H2A.Z
ATIAGGGVIPHIHK	1369.78302	+2;+3;+4	0.00000e+000	Q3THW5,P0C0S6	Histone H2A.V,Histone H2A.Z
ILEYLTAEVLELAGNASK	1933.04076	+2;+3	0.00000e+000	Q3THW5,P0C0S6	Histone H2A.V,Histone H2A.Z
FAGVDIR	776.41809	+2	0.00000e+000	P14131	40S ribosomal protein S16
ALVAYYQK	954.51744	+2	0.00000e+000	P14131	40S ribosomal protein S16
LLEPVLLLGK	1093.71106	+2	0.00000e+000	P14131	40S ribosomal protein S16
GPLQSVQVFGR	1186.64587	+2	0.00000e+000	P14131	40S ribosomal protein S16
EIKDILIQYDR	1404.76125	+2;+3	0.00000e+000	P14131	40S ribosomal protein S16
DILIQYDR	1034.53964	+2	0.00000e+000	P14131	40S ribosomal protein S16
TLLVADPR	883.51271	+2	6.24628e-003	P14131	40S ribosomal protein S16
TATAVAHCK	957.4702	+2;+3	0.00000e+000	P14131	40S ribosomal protein S16
GGGHVAQIYAIR	1240.66765	+2;+3	0.00000e+000	P14131	40S ribosomal protein S16
SGVSLAALK	844.5018	+2	0.00000e+000	P43277,P43274,P15864	Histone H1.3,Histone H1.4,Histone H1.2
ALAAAGYDVEK	1106.56076	+2	0.00000e+000	P43277,P43274,P15864	Histone H1.3,Histone H1.4,Histone H1.2
ASGPPVSELITK	1197.66049	+2	0.00000e+000	P43277,P15864	Histone H1.3,Histone H1.2
KASGPPVSELITK	1325.75545	+2;+3	0.00000e+000	P43277,P15864	Histone H1.3,Histone H1.2
GTGASGSFK	810.38719	+2	0.00000e+000	P43277,P43274,P15864,P43276	Histone H1.3,Histone H1.4,Histone H1.2,Histone H1.5
AGVIFPVGR	914.5338	+2	0.00000e+000	Q9QZQ8	Core histone macro-H2A.1
TSGPPVSELITK	1227.67107	+2	0.00000e+000	P43274	Histone H1.4
LLLETYLPSK	1175.68015	+2	0.00000e+000	Q9D6Z1	Nucleolar protein 56
EAVVQAEEAAAEITR	1585.79472	+2;+3	0.00000e+000	Q9D6Z1	Nucleolar protein 56
SSSQVALENANAVSEGVVHEDLR	2410.17242	+3	0.00000e+000	Q9D6Z1	Nucleolar protein 56
LIAHAGSLTNLAK	1307.7561	+2;+3	0.00000e+000	Q9D6Z1	Nucleolar protein 56
AQLGLGHSYSR	1187.60471	+2;+3	0.00000e+000	Q9D6Z1	Nucleolar protein 56
FSEEPEVAANFTK	1467.68816	+2	0.00000e+000	Q9D6Z1	Nucleolar protein 56
IDCFSEVPTSVFGEK	1713.79201	+2	0.00000e+000	Q9D6Z1	Nucleolar protein 56
IVNDNATYCR	1224.55571	+2	0.00000e+000	Q9D6Z1	Nucleolar protein 56
LVAFCPFSSSQVALENANAVSEGVVHEDLR	3244.58228	+3	0.00000e+000	Q9D6Z1	Nucleolar protein 56
YPASTVQILGAEK	1375.73471	+2	0.00000e+000	Q9D6Z1	Nucleolar protein 56
VVSLSEYR	951.50253	+2	0.00000e+000	Q9D6Z1	Nucleolar protein 56
ISVLEALR	899.54399	+2	0.00000e+000	Q925I1	ATPase family AAA domain-containing protein 3
TAGTLLGEGFR	1120.58768	+2	0.00000e+000	Q925I1	ATPase family AAA domain-containing protein 3
LVSRPQDALEGVILSPSLEAR	2249.23792	+3	0.00000e+000	Q925I1	ATPase family AAA domain-containing protein 3
QQQLLNEENLR	1383.7106	+2	3.19722e-003	Q925I1	ATPase family AAA domain-containing protein 3
GAWSNVLR	901.47699	+2	0.00000e+000	P51881	ADP/ATP translocase 2
EQGVLSFWR	1120.56654	+2	0.00000e+000	P51881	ADP/ATP translocase 2
DFLAGGVAAAISK	1218.66083	+2	0.00000e+000	P51881	ADP/ATP translocase 2
YFPTQALNFAFK	1445.73433	+2	0.00000e+000	P51881	ADP/ATP translocase 2
QIFLGGVDKR	1131.64005	+3	0.00000e+000	P51881	ADP/ATP translocase 2
LLLQVQHASK	1135.67133	+2;+3	0.00000e+000	P51881	ADP/ATP translocase 2
AAYFGIYDTAK	1218.59207	+2	0.00000e+000	P51881	ADP/ATP translocase 2
QIFLGGVDK	975.53894	+2	0.00000e+000	P51881	ADP/ATP translocase 2
VAQLEQVYIR	1217.6768	+2	0.00000e+000	P62320	Small nuclear ribonucleoprotein Sm D3
VLHEAEGHIVTCETNTGEVYR	2413.13322	+3;+4	0.00000e+000	P62320	Small nuclear ribonucleoprotein Sm D3
ALAAFLK	732.45338	+2	0.00000e+000	Q9CZX8	40S ribosomal protein S19
VLQALEGLK	969.58586	+2	0.00000e+000	Q9CZX8	40S ribosomal protein S19
RVLQALEGLK	1125.68697	+2;+3	0.00000e+000	Q9CZX8	40S ribosomal protein S19
LKVPEWVDTVK	1312.73909	+2;+3	0.00000e+000	Q9CZX8	40S ribosomal protein S19
IAGQVAAANK	941.5294	+2	0.00000e+000	Q9CZX8	40S ribosomal protein S19
VPEWVDTVK	1071.56007	+2	0.00000e+000	Q9CZX8	40S ribosomal protein S19
NGVRPSHFSR	1155.58974	+3	0.00000e+000	Q9CZX8	40S ribosomal protein S19
ELAPYDENWFYTR	1702.76271	+2	0.00000e+000	Q9CZX8	40S ribosomal protein S19
DVNQQEFVR	1133.54654	+2	0.00000e+000	Q9CZX8	40S ribosomal protein S19
LVEAQNIAPSFVK	1414.782	+2	0.00000e+000	O88967	ATP-dependent zinc metalloprotease YME1L1
ADQWNVNYVETSAK	1623.75288	+2	0.00000e+000	P63321	Ras-related protein Ral-A
VKEDENVPFLLVGNK	1699.91447	+2;+3	0.00000e+000	P63321	Ras-related protein Ral-A
YETLFR	827.41774	+2	2.79487e-003	Q8BMD8	Calcium-binding mitochondrial carrier protein SCaMC-1
EGVSGLYR	879.44502	+2	0.00000e+000	Q8BMD8	Calcium-binding mitochondrial carrier protein SCaMC-1
FWAYEQYK	1133.51817	+2	0.00000e+000	Q8BMD8	Calcium-binding mitochondrial carrier protein SCaMC-1
TGQYSGIYGCAK	1303.58669	+2	0.00000e+000	Q8BMD8	Calcium-binding mitochondrial carrier protein SCaMC-1
IVLQIDNAR	1040.59782	+2	0.00000e+000	P05784	Keratin, type I cytoskeletal 18
NQNINLENSLGDVEAR	1784.86527	+2	0.00000e+000	P05784	Keratin, type I cytoskeletal 18
AQIFANSVDNAR	1304.64729	+2	0.00000e+000	P05784	Keratin, type I cytoskeletal 18
VRPASSAASVYAGAGGSGSR	1806.89726	+3	0.00000e+000	P05784	Keratin, type I cytoskeletal 18
DAETTLTELR	1147.57207	+2	0.00000e+000	P05784	Keratin, type I cytoskeletal 18
QSVESDIHGLR	1239.62076	+2;+3	0.00000e+000	P05784	Keratin, type I cytoskeletal 18
STTFSTNYR	1075.49344	+2	0.00000e+000	P05784	Keratin, type I cytoskeletal 18
IIEDLR	757.43338	+2	0.00000e+000	P05784	Keratin, type I cytoskeletal 18
DWGHYFK	951.4239	+2;+3	0.00000e+000	P05784	Keratin, type I cytoskeletal 18
AQYEALAQK	1020.52397	+2	0.00000e+000	P05784	Keratin, type I cytoskeletal 18
VVDDTNITR	1031.52475	+2	0.00000e+000	P05784	Keratin, type I cytoskeletal 18
LEAEIATYR	1064.55019	+2	0.00000e+000	P05784	Keratin, type I cytoskeletal 18
VRPASSAASVY	1106.57201	+2	2.80285e-003	P05784	Keratin, type I cytoskeletal 18
QAQEYEALLNIK	1418.74049	+2	0.00000e+000	P05784	Keratin, type I cytoskeletal 18
LQLETEIEALKEELLFMK	2176.17004	+3	0.00000e+000	P05784	Keratin, type I cytoskeletal 18
NHEEEVQGLEAQIASSGLTVEVDAPK	2749.34061	+3	0.00000e+000	P05784	Keratin, type I cytoskeletal 18
KVVDDTNITR	1159.61971	+2	8.60215e-003	P05784	Keratin, type I cytoskeletal 18
EELDKYWSQQIEESTTVVTTK	2513.21732	+3	0.00000e+000	P05784	Keratin, type I cytoskeletal 18
YWSQQIEESTTVVTTK	1898.92618	+2;+3	0.00000e+000	P05784	Keratin, type I cytoskeletal 18
LQLETEIEALK	1285.71289	+2	0.00000e+000	P05784	Keratin, type I cytoskeletal 18
NQNINLENSLGDVEAR+ Deamidated (R)	1785.84927	+2	0.00000e+000	P05784	Keratin, type I cytoskeletal 18
GNEYQPSNIK	1148.54617	+2	0.00000e+000	Q99N91	39S ribosomal protein L34, mitochondrial
LSTPAGVQVILR	1252.75032	+2	0.00000e+000	Q99N91	39S ribosomal protein L34, mitochondrial
RLSTPAGVQVILR	1408.85143	+3	0.00000e+000	Q99N91	39S ribosomal protein L34, mitochondrial
TGVAPIIDVVR	1138.67102	+2	0.00000e+000	P14115	60S ribosomal protein L27a
LWTLVSEQTR	1231.65608	+2	0.00000e+000	P14115	60S ribosomal protein L27a
NQSFCPTVNLDK	1421.66092	+2	0.00000e+000	P14115	60S ribosomal protein L27a
GHVSHGHGR	942.45326	+3	0.00000e+000	P14115	60S ribosomal protein L27a
YTCSFCGK	1021.39975	+2	0.00000e+000	P61514	60S ribosomal protein L37a
KIEISQHAK	1052.59781	+2;+3	0.00000e+000	P61514	60S ribosomal protein L37a
TYNTTSAVTVK	1183.60848	+2	0.00000e+000	P61514	60S ribosomal protein L37a
AVGIWHCGS	985.444	+2	0.00000e+000	P61514	60S ribosomal protein L37a
TVAGGAWTYNTTSAVTVK	1825.92105	+2	0.00000e+000	P61514	60S ribosomal protein L37a
AVGIWHCGSCMK + Oxidation (M)	1420.60501	+2	0.00000e+000	P61514	60S ribosomal protein L37a
AVGIWHCGSC	1145.47466	+2	0.00000e+000	P61514	60S ribosomal protein L37a
AVFPSIVGR	944.54436	+2	0.00000e+000	P60710,P63260	Actin, cytoplasmic 1,Actin, cytoplasmic 2
AGFAGDDAPR	975.44101	+2	0.00000e+000	P60710,P63260	Actin, cytoplasmic 1,Actin, cytoplasmic 2
DSYVGDEAQSK	1197.51495	+2	0.00000e+000	P60710,P63260	Actin, cytoplasmic 1,Actin, cytoplasmic 2
QEYDESGPSIVHR	1515.69537	+2;+3	0.00000e+000	P60710,P63260	Actin, cytoplasmic 1,Actin, cytoplasmic 2
IIAPPER	794.46501	+2	0.00000e+000	P60710,P63260	Actin, cytoplasmic 1,Actin, cytoplasmic 2
GYSFTTTAER	1131.51965	+2	0.00000e+000	P60710,P63260	Actin, cytoplasmic 1,Actin, cytoplasmic 2
SYELPDGQVITIGNER	1789.88463	+2	0.00000e+000	P60710,P63260	Actin, cytoplasmic 1,Actin, cytoplasmic 2
VAPEEHPVLLTEAPLNPK	1953.0571	+2;+3	0.00000e+000	P60710,P63260	Actin, cytoplasmic 1,Actin, cytoplasmic 2
VQQTVQDLFGR	1289.67282	+2	0.00000e+000	P38647	Stress-70 protein, mitochondrial
QAVTNPNNTFYATK	1567.76306	+2	0.00000e+000	P38647	Stress-70 protein, mitochondrial
VINEPTAAALAYGLDK	1644.87225	+2	0.00000e+000	P38647	Stress-70 protein, mitochondrial
AQFEGIVTDLIK	1332.72891	+2	0.00000e+000	P38647	Stress-70 protein, mitochondrial
QAASSLQQASLK	1230.65678	+2	0.00000e+000	P38647	Stress-70 protein, mitochondrial
GSTASQVLQR	1045.55162	+2	0.00000e+000	Q8VEM8	Phosphate carrier protein, mitochondrial
ALYSNILGEENTYLWR	1940.96318	+2	0.00000e+000	Q8VEM8	Phosphate carrier protein, mitochondrial
IQTQPGYANTLR	1360.7099	+2	0.00000e+000	Q8VEM8	Phosphate carrier protein, mitochondrial
FGFYEVFK	1035.50658	+2	0.00000e+000	Q8VEM8	Phosphate carrier protein, mitochondrial
LVILANNCPALR	1352.75981	+2	0.00000e+000	P62889	60S ribosomal protein L30
VCTLAIIDPGDSDIIR	1756.90294	+2	0.00000e+000	P62889	60S ribosomal protein L30
LFGLDIK	804.47453	+2	0.00000e+000	Q922Q1	Mitochondrial amidoxime reducing component 2
VWIYPIK	917.53746	+2	0.00000e+000	Q922Q1	Mitochondrial amidoxime reducing component 2
CVLTTVDPDTGIIDR	1673.82947	+2	0.00000e+000	Q922Q1	Mitochondrial amidoxime reducing component 2
LGLPGQPR	836.48683	+2	0.00000e+000	Q922Q1	Mitochondrial amidoxime reducing component 2
YSYLKPR	925.50212	+2;+3	0.00000e+000	Q06185	ATP synthase subunit e, mitochondrial
VPPVQVSPLIK	1175.7278	+2	0.00000e+000	Q06185	ATP synthase subunit e, mitochondrial
ELAEAQDDSILK	1330.66159	+2	0.00000e+000	Q06185	ATP synthase subunit e, mitochondrial
YATALYSAASK	1144.5764	+2	0.00000e+000	Q9DB20	ATP synthase subunit O, mitochondrial
LVRPPVQVYGIEGR	1581.89911	+3	0.00000e+000	Q9DB20	ATP synthase subunit O, mitochondrial
VSLAVLNPYIK	1215.72269	+2	0.00000e+000	Q9DB20	ATP synthase subunit O, mitochondrial
GEVPCTVTTASPLDDAVLSELK	2301.14101	+2;+3	0.00000e+000	Q9DB20	ATP synthase subunit O, mitochondrial
SFLSPNQILK	1145.64444	+2	0.00000e+000	Q9DB20	ATP synthase subunit O, mitochondrial
LSLLHYDPIVNK	1410.78708	+2;+3	0.00000e+000	Q9CQP0	39S ribosomal protein L33, mitochondrial
LVSQAGTGFSFNHK	1491.74704	+2;+3	0.00000e+000	Q9CQP0	39S ribosomal protein L33, mitochondrial
LSLLHYDPIVNKK	1538.88203	+3	0.00000e+000	Q9CQP0	39S ribosomal protein L33, mitochondrial
VANVSLLALYK	1189.70703	+2	0.00000e+000	P62267	40S ribosomal protein S23
ITAFVPNDGCLNFIEENDEVLVAGFGR	2995.43858	+3	0.00000e+000	P62267	40S ribosomal protein S23
KAHLGTALK	937.57088	+3	0.00000e+000	P62267	40S ribosomal protein S23
LLLPGELAK	952.59569	+2	0.00000e+000	Q64475,P10853,Q8CGP1,Q8CGP2,Q6ZWY9,Q64478,P10854,Q64525,P70696	Histone H2B type 1-B,Histone H2B type 1-F/J/L,Histone H2B type 1-K,Histone H2B type 1-P,Histone H2B type 1-C/E/G,Histone H2B type 1-H,Histone H2B type 1-M,Histone H2B type 2-B,Histone H2B type 1-A
ESYSVYVYK	1136.53897	+2	0.00000e+000	Q64475,P10853,Q8CGP1,Q8CGP2,Q6ZWY9,Q64478,P10854,Q64525	Histone H2B type 1-B,Histone H2B type 1-F/J/L,Histone H2B type 1-K,Histone H2B type 1-P,Histone H2B type 1-C/E/G,Histone H2B type 1-H,Histone H2B type 1-M,Histone H2B type 2-B
KESYSVYVYK	1264.63393	+2;+3	0.00000e+000	Q64475,P10853,Q8CGP1,Q8CGP2,Q6ZWY9,Q64478,P10854,Q64525	Histone H2B type 1-B,Histone H2B type 1-F/J/L,Histone H2B type 1-K,Histone H2B type 1-P,Histone H2B type 1-C/E/G,Histone H2B type 1-H,Histone H2B type 1-M,Histone H2B type 2-B
HAVSEGTK	827.41373	+2	0.00000e+000	Q64475,P10853,Q8CGP1,Q8CGP2,Q6ZWY9,Q64478,P10854,Q64525,P70696	Histone H2B type 1-B,Histone H2B type 1-F/J/L,Histone H2B type 1-K,Histone H2B type 1-P,Histone H2B type 1-C/E/G,Histone H2B type 1-H,Histone H2B type 1-M,Histone H2B type 2-B,Histone H2B type 1-A
KESYSVY	874.40723	+2	0.00000e+000	Q64475,P10853,Q8CGP1,Q8CGP2,Q6ZWY9,Q64478,P10854,Q64525	Histone H2B type 1-B,Histone H2B type 1-F/J/L,Histone H2B type 1-K,Histone H2B type 1-P,Histone H2B type 1-C/E/G,Histone H2B type 1-H,Histone H2B type 1-M,Histone H2B type 2-B
QVHPDTGISSK	1167.58841	+2;+3	0.00000e+000	Q64475,P10853,Q8CGP1,Q8CGP2,Q6ZWY9,Q64478,P10854,Q64525,P70696	Histone H2B type 1-B,Histone H2B type 1-F/J/L,Histone H2B type 1-K,Histone H2B type 1-P,Histone H2B type 1-C/E/G,Histone H2B type 1-H,Histone H2B type 1-M,Histone H2B type 2-B,Histone H2B type 1-A
NSFVNDIFER	1239.58839	+2	0.00000e+000	Q64475,P10853,Q8CGP1,Q8CGP2,Q6ZWY9,Q64478,P10854,Q64525	Histone H2B type 1-B,Histone H2B type 1-F/J/L,Histone H2B type 1-K,Histone H2B type 1-P,Histone H2B type 1-C/E/G,Histone H2B type 1-H,Histone H2B type 1-M,Histone H2B type 2-B
FNASQLITQR	1176.62511	+2	0.00000e+000	O35129	Prohibitin-2
IVQAEGEAEAAK	1214.61424	+2	0.00000e+000	O35129	Prohibitin-2
IYLTADNLVLNLQDESFTR	2224.13754	+3	0.00000e+000	O35129	Prohibitin-2
LGLDYEER	993.4767	+2	0.00000e+000	O35129	Prohibitin-2
VLPSIVNEVLK	1209.73326	+2	0.00000e+000	O35129	Prohibitin-2
IGGVQQDTILAEGLHFR	1852.97955	+3	0.00000e+000	O35129	Prohibitin-2
VPTPNVSVVDLTCR	1555.80286	+2;+3	0.00000e+000	P16858	Glyceraldehyde-3-phosphate dehydrogenase
LISWYDNEYGYSNR	1778.78998	+2	0.00000e+000	P16858	Glyceraldehyde-3-phosphate dehydrogenase
IVSNASCTTNCLAPLAK	1818.89679	+2	0.00000e+000	P16858	Glyceraldehyde-3-phosphate dehydrogenase
NVFHIASHK	1051.55631	+2;+3	0.00000e+000	Q0VG62	Uncharacterized protein C8orf59 homolog
HHENEPANVDEATR	1617.71314	+3	0.00000e+000	Q0VG62	Uncharacterized protein C8orf59 homolog
FAISELFAK	1024.55931	+2	0.00000e+000	P09405	Nucleolin
GLSEDTTEETLK	1321.62489	+2	0.00000e+000	P09405	Nucleolin
NLSFNITEDELK	1421.7038	+2	0.00000e+000	P09405	Nucleolin
TLVLSNLSYSATK	1395.76093	+2	0.00000e+000	P09405	Nucleolin
FGYVDFESAEDLEK	1647.73042	+2	0.00000e+000	P09405	Nucleolin
GIAYIEFK	939.50655	+2	0.00000e+000	P09405	Nucleolin
LGIGQLTAQEVK	1255.71359	+2	0.00000e+000	Q924L1	LETM1 domain-containing protein 1
SHTTVIHQLDR	1305.67896	+3	0.00000e+000	Q924L1	LETM1 domain-containing protein 1
VQSGTHPAAQDVLALR	1661.88492	+3	0.00000e+000	Q924L1	LETM1 domain-containing protein 1
SHSEVITHLR	1177.62036	+3	0.00000e+000	Q924L1	LETM1 domain-containing protein 1
QQIDFLDVYHGLR	1602.81545	+3	0.00000e+000	Q924L1	LETM1 domain-containing protein 1
GLNSTHIADDR	1197.57381	+2	0.00000e+000	Q924L1	LETM1 domain-containing protein 1
VDNDENEHQLSLR	1567.72264	+2;+3	0.00000e+000	Q61937	Nucleophosmin
FINYVK	782.43266	+2	0.00000e+000	Q61937	Nucleophosmin
VTLATLK	744.47453	+2	0.00000e+000	Q61937	Nucleophosmin
LATFWHYAK	1135.58145	+2;+3	0.00000e+000	Q9CPQ8	ATP synthase subunit g, mitochondrial
VELVPPTPAEIPTAIQSVK	1988.11939	+2;+3	0.00000e+000	Q9CPQ8	ATP synthase subunit g, mitochondrial
YIGEIIGK	891.50655	+2	2.75742e-003	Q9CPQ8	ATP synthase subunit g, mitochondrial
AEAGAGSATEFQFR	1440.66335	+2	0.00000e+000	P63325	40S ribosomal protein S10
KAEAGAGSATEFQFR	1568.7583	+2;+3	0.00000e+000	P63325	40S ribosomal protein S10
DYLHLPPEIVPATLR	1732.95119	+3	0.00000e+000	P63325	40S ribosomal protein S10
VFIGNLNTLVVK	1315.78638	+2	0.00000e+000	Q9Z204	Heterogeneous nuclear ribonucleoproteins C1/C2
LKGDDLQAIK	1099.6237	+2;+3	0.00000e+000	Q9Z204	Heterogeneous nuclear ribonucleoproteins C1/C2
FWYEGPSLGSHLTPR	1745.85255	+3	0.00000e+000	Q6P3B9	Putative ribosome-binding factor A, mitochondrial
LLAEADFGPPDER	1428.68849	+2	0.00000e+000	Q6P3B9	Putative ribosome-binding factor A, mitochondrial
GLQCQSLAPPSGR	1369.67723	+2	0.00000e+000	Q6P3B9	Putative ribosome-binding factor A, mitochondrial
LGVIEDHSNR	1138.57307	+3	0.00000e+000	P08113	Endoplasmin
FQSSHHSTDITSLDQYVER	2249.0349	+3;+4	0.00000e+000	P08113	Endoplasmin
GVVDSDDLPLNVSR	1484.7471	+2	0.00000e+000	P08113	Endoplasmin
VQHITDATLAIVK	1407.80856	+3	0.00000e+000	Q9ESW4	Acylglycerol kinase, mitochondrial
GETVPLDVLQIK	1310.74457	+2	0.00000e+000	Q9ESW4	Acylglycerol kinase, mitochondrial
TTDGYLLR	937.48689	+2	0.00000e+000	P97351	40S ribosomal protein S3a
LITEDVQGK	1001.53932	+2	0.00000e+000	P97351	40S ribosomal protein S3a
ACQSIYPLHDVFVR	1703.84537	+2;+3	0.00000e+000	P97351	40S ribosomal protein S3a
ADGYEPPVQESV	1289.57756	+2	0.00000e+000	P97351	40S ribosomal protein S3a
VFEVSLADLQNDEVAFR	1950.9687	+2;+3	0.00000e+000	P97351	40S ribosomal protein S3a
VVDPFSK	790.42252	+2	0.00000e+000	P97351	40S ribosomal protein S3a
NCLTNFHGMDLTR	1577.70789	+3	0.00000e+000	P97351	40S ribosomal protein S3a
KDWYDVK	952.46542	+2	0.00000e+000	P97351	40S ribosomal protein S3a
LIPDSIGK	841.49091	+2	5.47507e-003	P97351	40S ribosomal protein S3a
LAPDYDALDVANK	1403.69324	+2	0.00000e+000	P62751	60S ribosomal protein L23a
VNTLIRPDGEK	1240.67754	+2;+3	0.00000e+000	P62751	60S ribosomal protein L23a
VVLVLAGR	825.54363	+2	0.00000e+000	P61358	60S ribosomal protein L27
YSVDIPLDK	1048.54407	+2	0.00000e+000	P61358	60S ribosomal protein L27
NIDDGTSDRPYSHALVAGIDR	2271.08798	+3;+4	0.00000e+000	P61358	60S ribosomal protein L27
GHQQLYWSHPR	1407.67961	+2;+3;+4	0.00000e+000	P62274	40S ribosomal protein S29
YGLNMCR	912.39458	+2	0.00000e+000	P62274	40S ribosomal protein S29
SQTEEDCTEELFDFLHAR	2225.95352	+3	0.00000e+000	P99028	Cytochrome b-c1 complex subunit 6, mitochondrial
GDPKEEEEEELVDPLTTVR	2184.04337	+3	0.00000e+000	P99028	Cytochrome b-c1 complex subunit 6, mitochondrial
TGVACSVSQAQK	1234.5976	+2	0.00000e+000	P51410	60S ribosomal protein L9
FLDGIYVSEK	1169.59683	+2	0.00000e+000	P51410	60S ribosomal protein L9
SSILTETLRR	1174.66696	+2;+3	0.00000e+000	P26361	Cystic fibrosis transmembrane conductance regulator
ILVTSKMEHLR + Oxidation (M)	1341.74384	+3;+4	0.00000e+000	P26361	Cystic fibrosis transmembrane conductance regulator
LMGYDTFDQFTEERR + Oxidation (M)	1922.84688	+3	0.00000e+000	P26361	Cystic fibrosis transmembrane conductance regulator
ELEEIVQPIISK	1396.78131	+2	0.00000e+000	P20029	78 kDa glucose-regulated protein
TWNDPSVQQDIK	1429.68376	+2	0.00000e+000	P20029	78 kDa glucose-regulated protein
VEIIANDQGNR	1227.62074	+2	0.00000e+000	P20029,P17156,P63017	78 kDa glucose-regulated protein,Heat shock-related 70 kDa protein 2,Heat shock cognate 71 kDa protein
ITPSYVAFTPEGER	1565.77257	+2	0.00000e+000	P20029	78 kDa glucose-regulated protein
IINEPTAAAIAYGLDK	1658.88789	+2	0.00000e+000	P20029,P17156,P63017	78 kDa glucose-regulated protein,Heat shock-related 70 kDa protein 2,Heat shock cognate 71 kDa protein
AQSELSGAADEAAR	1374.6375	+2	0.00000e+000	Q9D3D9	ATP synthase subunit delta, mitochondrial
IEANEALVK	985.54437	+2	0.00000e+000	Q9D3D9	ATP synthase subunit delta, mitochondrial
VGQETFYDVYR	1375.64084	+2	0.00000e+000	Q8C1Q6	Small integral membrane protein 4
LEDTSETNLHK	1285.61499	+3	0.00000e+000	Q8C1Q6	Small integral membrane protein 4
AQYEDIANR	1078.5043	+2	0.00000e+000	P11679,Q922U2	Keratin, type II cytoskeletal 8,Keratin, type II cytoskeletal 5
LGPNEQYK	947.47122	+2	0.00000e+000	Q62425	Cytochrome c oxidase subunit NDUFA4
NNPEPWNK	997.46172	+2	7.67093e-003	Q62425	Cytochrome c oxidase subunit NDUFA4
FYSVNVDYSK	1220.57135	+2	0.00000e+000	Q62425	Cytochrome c oxidase subunit NDUFA4
LALFNPDVSWDR	1431.71466	+2	0.00000e+000	Q62425	Cytochrome c oxidase subunit NDUFA4
YKPLDLRPK	1128.6655	+3	0.00000e+000	Q6ZWV7	60S ribosomal protein L35
VLTVINQTQK	1142.66592	+2	0.00000e+000	Q6ZWV7	60S ribosomal protein L35
FAAATGATPIAGR	1202.64076	+2	0.00000e+000	P14206	40S ribosomal protein SA
ADHQPLTEASYVNLPTIALCNTDSPLR	2995.47092	+3	0.00000e+000	P14206	40S ribosomal protein SA
AIVAIENPADVSVISSR	1739.94174	+2	0.00000e+000	P14206	40S ribosomal protein SA
FTPGTFTNQIQAAFR	1697.85257	+2	0.00000e+000	P14206	40S ribosomal protein SA
YVDIAIPCNNK	1305.6387	+2	0.00000e+000	P14206	40S ribosomal protein SA
YDAFLASESLIK	1355.69725	+2	0.00000e+000	P53026	60S ribosomal protein L10a
KYDAFLASESLIK	1483.79221	+2;+3	0.00000e+000	P53026	60S ribosomal protein L10a
ILGPGLNK	810.49632	+2	0.00000e+000	P53026	60S ribosomal protein L10a
AVDIPHMDIEALK	1450.74898	+3	2.66756e-003	P53026	60S ribosomal protein L10a
VELLLPK	810.52147	+2	0.00000e+000	Q9D023	Mitochondrial pyruvate carrier 2
LRPLYNHPAGPR	1389.76292	+3;+4	0.00000e+000	Q9D023	Mitochondrial pyruvate carrier 2
STELLIR	830.48615	+2	0.00000e+000	P84244,P02301,P84228,P68433	Histone H3.3,Histone H3.3C,Histone H3.2,Histone H3.1
YRPGTVALR	1031.5876	+2;+3	0.00000e+000	P84244,P02301,P84228,P68433	Histone H3.3,Histone H3.3C,Histone H3.2,Histone H3.1
EIAQDFKTDLR + Methyl (K)	1348.69867	+2;+3	0.00000e+000	P84244,P02301,P84228,P68433	Histone H3.3,Histone H3.3C,Histone H3.2,Histone H3.1
EAIEGTYIDK	1137.55534	+2	0.00000e+000	P62281	40S ribosomal protein S11
EAIEGTYIDKK	1265.6503	+2;+3	0.00000e+000	P62281	40S ribosomal protein S11
QPTIFQNK	974.51852	+2	0.00000e+000	P62281	40S ribosomal protein S11
RDYLHYIR	1134.5934	+3	0.00000e+000	P62281	40S ribosomal protein S11
DVQIGDIVTVGECRPLSK	1985.02519	+2;+3	0.00000e+000	P62281	40S ribosomal protein S11
ILSGVVTK	815.51166	+2	0.00000e+000	P62281	40S ribosomal protein S11
CPFTGNVSIR	1149.56009	+2	0.00000e+000	P62281	40S ribosomal protein S11
NMSVHLSPCFR	1346.62236	+3	0.00000e+000	P62281	40S ribosomal protein S11
DVQIGDIVTVGECRPL	1769.89821	+2	0.00000e+000	P62281	40S ribosomal protein S11
VLLGETGK	815.47527	+2	0.00000e+000	P62281	40S ribosomal protein S11
YEELQQTAGR	1193.56764	+2	0.00000e+000	Q922U2	Keratin, type II cytoskeletal 5
VLTELLEQER	1228.66629	+2	0.00000e+000	O08784	Treacle protein
ATPRPDSNSLASSAPATK	1769.89076	+3	0.00000e+000	O08784	Treacle protein
SSQVRPVSTVTPGSSGK	1672.87444	+2;+3	0.00000e+000	O08784	Treacle protein
RGNPASSNPPAEVDPDTVLR	2091.03449	+3	0.00000e+000	Q8BG81	Polymerase delta-interacting protein 3
VVQNDAYTAPVLPSSVR	1814.95267	+2	0.00000e+000	Q8BG81	Polymerase delta-interacting protein 3
IEDVTPIPSDSTR	1428.70964	+2	0.00000e+000	P62264	40S ribosomal protein S14
ELGITALHIK	1093.64952	+2;+3	0.00000e+000	P62264	40S ribosomal protein S14
QSLPPGLAVK	1008.59677	+2	0.00000e+000	Q9JJI8	60S ribosomal protein L38
YLYTLVITDKEK	1484.81262	+2;+3	0.00000e+000	Q9JJI8	60S ribosomal protein L38
YLYTLVITDK	1227.67508	+2	0.00000e+000	Q9JJI8	60S ribosomal protein L38
IEEIKDFLLTAR	1446.8082	+3	0.00000e+000	Q9JJI8	60S ribosomal protein L38
FVNVVPTFGK	1106.61246	+2	0.00000e+000	P62862	40S ribosomal protein S30
RFVNVVPTFGK	1262.71356	+2;+3	0.00000e+000	P62862	40S ribosomal protein S30
ALAAGGYDVEK	1092.54512	+2	0.00000e+000	P43276	Histone H1.5
ATGPPVSELITK	1211.67615	+2	0.00000e+000	P43276	Histone H1.5
KATGPPVSELITK	1339.7711	+2;+3	0.00000e+000	P43276	Histone H1.5
IVALNAHTFLR	1253.72443	+3	0.00000e+000	P35550	rRNA 2'-O-methyltransferase fibrillarin
NLVPGESVYGEK	1290.64557	+2	0.00000e+000	P35550	rRNA 2'-O-methyltransferase fibrillarin
DHAVVVGVYRPPPK	1532.84636	+2;+3	0.00000e+000	P35550	rRNA 2'-O-methyltransferase fibrillarin
LAAAILGGVDQIHIKPGAK	1871.09924	+3;+4	0.00000e+000	P35550	rRNA 2'-O-methyltransferase fibrillarin
TNIIPVIEDAR	1239.68228	+2	0.00000e+000	P35550	rRNA 2'-O-methyltransferase fibrillarin
VAEELALEQAK	1199.63973	+2	0.00000e+000	Q9CRB9	MICOS complex subunit Mic19
YSSVYGASVSDEDLK	1618.73624	+2	0.00000e+000	Q9CRB9	MICOS complex subunit Mic19
AVEPALPQSPAGGAGAK	1519.79944	+2	0.00000e+000	P58468	Protein FAM207A
DWTFVHNDIFAR	1519.72083	+3	5.17241e-003	P58468	Protein FAM207A
AAVRPDGDSAPGPVPR	1560.80086	+3	0.00000e+000	P58468	Protein FAM207A
VNQAIWLLCTGAR	1500.78711	+2	0.00000e+000	P97461	40S ribosomal protein S5
QAVDVSPLR	983.53999	+2	0.00000e+000	P97461	40S ribosomal protein S5
AQCPIVER	971.48584	+2	0.00000e+000	P97461	40S ribosomal protein S5
AGVNTVTTLVENK	1344.7249	+2	0.00000e+000	P12970	60S ribosomal protein L7a
QTATQLLK	901.52327	+2	0.00000e+000	P12970	60S ribosomal protein L7a
TPVEPEVAIHR	1246.66698	+2;+3	0.00000e+000	P60867	40S ribosomal protein S20
LIDLHSPSEIVK	1349.75545	+2;+3	0.00000e+000	P60867	40S ribosomal protein S20
TSSVTLQTITAQNAAVQAVK	2030.10078	+2;+3	0.00000e+000	Q8CAQ8	MICOS complex subunit Mic60
GIEQAVQSHAVAEEEAR	1822.88092	+3	0.00000e+000	Q8CAQ8	MICOS complex subunit Mic60
ELDSITPDITPGWK	1570.78789	+2	0.00000e+000	Q8CAQ8	MICOS complex subunit Mic60
YVASYLLAALGGNSSPSAK	1867.96794	+2;+3	0.00000e+000	P99027	60S acidic ribosomal protein P2
ILDSVGIEADDDR	1416.67325	+2	0.00000e+000	P99027	60S acidic ribosomal protein P2
AVVVNAAQLASYSQSK	1634.86276	+2;+3	0.00000e+000	Q9CR62	Mitochondrial 2-oxoglutarate/malate carrier protein
NVFNALVR	931.52394	+2	0.00000e+000	Q9CR62	Mitochondrial 2-oxoglutarate/malate carrier protein
LTGADGTPPGFLLK	1385.75548	+2	0.00000e+000	Q9CR62	Mitochondrial 2-oxoglutarate/malate carrier protein
LGIYTVLFER	1209.67575	+2	0.00000e+000	Q9CR62	Mitochondrial 2-oxoglutarate/malate carrier protein
TSFHALTSILK	1216.68156	+3	0.00000e+000	Q9CR62	Mitochondrial 2-oxoglutarate/malate carrier protein
GIYTGLSAGLLR	1219.69246	+2	0.00000e+000	Q9CR62	Mitochondrial 2-oxoglutarate/malate carrier protein
EEGVPTLWR	1085.55055	+2	0.00000e+000	Q9CR62	Mitochondrial 2-oxoglutarate/malate carrier protein
IIQLLDDYPK	1216.67032	+2	0.00000e+000	P14869	60S acidic ribosomal protein P0
AFLADPSAFAAAAPAAAATTAAPAAAAAPAK	2695.3969	+3	0.00000e+000	P14869	60S acidic ribosomal protein P0
GNVGFVFTK	967.51274	+2	0.00000e+000	P14869	60S acidic ribosomal protein P0
TSFFQALGITTK	1312.70271	+2	0.00000e+000	P14869	60S acidic ribosomal protein P0
VEQATKPSFESGR	1434.7103	+2;+3	0.00000e+000	Q9WV02,Q91VM5	RNA-binding motif protein, X chromosome,RNA binding motif protein, X-linked-like-1
LFIGGLNTETNEK	1434.73544	+2	0.00000e+000	Q9WV02,Q91VM5	RNA-binding motif protein, X chromosome,RNA binding motif protein, X-linked-like-1
HFELGGDK	901.42938	+2	0.00000e+000	P83882	60S ribosomal protein L36a
QSGYGGQTKPIFR + Methyl (K)	1451.75212	+2;+3	0.00000e+000	P83882	60S ribosomal protein L36a
SIQESLGQSESLSPHK	1725.85332	+2;+3	0.00000e+000	Q9CQA6	Coiled-coil-helix-coiled-coil-helix domain-containing protein 1
EIQDFFDCSSR	1402.58234	+2	0.00000e+000	Q9CQA6	Coiled-coil-helix-coiled-coil-helix domain-containing protein 1
ITLQDVVSHSK	1225.66666	+3	0.00000e+000	Q9JKF1	Ras GTPase-activating-like protein IQGAP1
LFQTALQEEIK	1318.71324	+2	0.00000e+000	Q9JKF1	Ras GTPase-activating-like protein IQGAP1
FQPGETLTEILETPATNEQEAEHQR	2867.35732	+3	0.00000e+000	Q9JKF1	Ras GTPase-activating-like protein IQGAP1
TYSYLTPDLWK	1385.68671	+2	0.00000e+000	P25444	40S ribosomal protein S2
ATFDAISK	851.43887	+2	2.66756e-003	P25444	40S ribosomal protein S2
NCEPVIGLVPILK	1450.82176	+2	0.00000e+000	Q80X85	28S ribosomal protein S7, mitochondrial
AASAEEQATIER	1274.61021	+2	0.00000e+000	Q80X85	28S ribosomal protein S7, mitochondrial
SAYGGPVGAGIR	1103.57236	+2	0.00000e+000	Q9DCV7	Keratin, type II cytoskeletal 7
IFEAQIAGLR	1116.62912	+2	0.00000e+000	Q9DCV7	Keratin, type II cytoskeletal 7
EYQELLNTK	1136.57132	+2	0.00000e+000	Q9DCV7	Keratin, type II cytoskeletal 7
AEAEAWYQTK	1195.55092	+2	0.00000e+000	Q9DCV7	Keratin, type II cytoskeletal 7
TAAENEFVLLK	1233.66048	+2	0.00000e+000	Q9DCV7	Keratin, type II cytoskeletal 7
QQLETLQLDGGR	1356.69974	+2	0.00000e+000	Q9DCV7	Keratin, type II cytoskeletal 7
LESSIAEAEEQGELAIK	1815.91013	+2	0.00000e+000	Q9DCV7	Keratin, type II cytoskeletal 7
LQAEIDTLK	1029.5706	+2	0.00000e+000	Q9DCV7	Keratin, type II cytoskeletal 7
SLYGLGSSR	938.48213	+2	0.00000e+000	Q9DCV7	Keratin, type II cytoskeletal 7
ADSLQDEINFLK	1391.69324	+2	0.00000e+000	Q9DCV7	Keratin, type II cytoskeletal 7
ISSSSFSR	869.42429	+2	0.00000e+000	P11679	Keratin, type II cytoskeletal 8
LQAEIEALK	1013.57567	+2	0.00000e+000	P11679	Keratin, type II cytoskeletal 8
LAELEAALQR	1112.61893	+2	0.00000e+000	P11679	Keratin, type II cytoskeletal 8
LEVDPNIQAVR	1252.67754	+2	0.00000e+000	P11679	Keratin, type II cytoskeletal 8
LEGLTDEINFLR	1418.74052	+2	0.00000e+000	P11679	Keratin, type II cytoskeletal 8
LVSESSDVVSK	1148.59248	+2	0.00000e+000	P11679	Keratin, type II cytoskeletal 8
YEELQTLAGK	1150.58698	+2	0.00000e+000	P11679	Keratin, type II cytoskeletal 8
SLDMDGIIAEVR	1317.65984	+2	0.00000e+000	P11679	Keratin, type II cytoskeletal 8
ASLEAAIADAEQR	1343.66806	+2;+3	0.00000e+000	P11679	Keratin, type II cytoskeletal 8
QLEALGQEK	1014.53455	+2	0.00000e+000	P11679	Keratin, type II cytoskeletal 8
DVDEAYMNK	1083.45425	+2	9.75009e-003	P11679	Keratin, type II cytoskeletal 8
VGSSSSSFR	912.43012	+2	5.89441e-003	P11679	Keratin, type II cytoskeletal 8
AVTVNQSLLSPLK	1368.79765	+2	0.00000e+000	P11679	Keratin, type II cytoskeletal 8
AVDSLVPIGR	1025.58695	+2	0.00000e+000	Q03265	ATP synthase subunit alpha, mitochondrial
VVDALGNAIDGK	1170.62445	+2	0.00000e+000	Q03265	ATP synthase subunit alpha, mitochondrial
TGAIVDVPVGEELLGR	1623.88319	+2	0.00000e+000	Q03265	ATP synthase subunit alpha, mitochondrial
ILGADTSVDLEETGR	1574.77878	+2	0.00000e+000	Q03265	ATP synthase subunit alpha, mitochondrial
VLSIGDGIAR	999.57129	+2	0.00000e+000	Q03265	ATP synthase subunit alpha, mitochondrial
WQNNLLPSR	1126.58832	+2	0.00000e+000	P62245	40S ribosomal protein S15a
FDVQLK	748.41194	+2	0.00000e+000	P62245	40S ribosomal protein S15a
HGYIGEFEIIDDHR	1699.79543	+3	0.00000e+000	P62245	40S ribosomal protein S15a
LELVAGK	728.44322	+2	8.16238e-003	B1AR13	CDGSH iron-sulfur domain-containing protein 3, mitochondrial
SLGTADVHFER	1230.5993	+2;+3	0.00000e+000	O08583	THO complex subunit 4
EDALELTEK	1046.51314	+2	0.00000e+000	Q8R3N1	Nucleolar protein 14
NIYNLNEDEELTHYGQSLADIEK	2707.26126	+3	0.00000e+000	Q8R3N1	Nucleolar protein 14
FGEYNSNISPEEK	1512.67322	+2	0.00000e+000	Q8R3N1	Nucleolar protein 14
SQGSTLVHPFR	1227.63603	+3	5.17241e-003	Q8R3N1	Nucleolar protein 14
STESLQANVQR	1231.61566	+2	0.00000e+000	P47963	60S ribosomal protein L13
LILFPR	757.48503	+2	0.00000e+000	P47963	60S ribosomal protein L13
TIGISVDPR	956.5291	+2	0.00000e+000	P47963	60S ribosomal protein L13
VDTWFNQPAR	1232.59383	+2	0.00000e+000	P47963	60S ribosomal protein L13
NNTQVLINCR	1230.61389	+2	0.00000e+000	P62317	Small nuclear ribonucleoprotein Sm D2
REEEEFNTGPLSVLTQSVK	2162.08551	+3	0.00000e+000	P62317	Small nuclear ribonucleoprotein Sm D2
ILLAELEQLK	1168.70668	+2	8.60215e-003	P20152	Vimentin
VELQELNDR	1114.56183	+2	0.00000e+000	P20152	Vimentin
NLYIISVK	948.56439	+2	0.00000e+000	P62830	60S ribosomal protein L23
ISLGLPVGAVINCADNTGAK	1969.03026	+2;+3	0.00000e+000	P62830	60S ribosomal protein L23
ECADLWPR	1045.4651	+2	0.00000e+000	P62830	60S ribosomal protein L23
QFSQYIK	912.47051	+2	2.79487e-003	P47962	60S ribosomal protein L5
CTGLLLAR	902.50076	+2	2.35975e-003	P47962	60S ribosomal protein L5
DIICQIAYAR	1221.61757	+2	0.00000e+000	P47962	60S ribosomal protein L5
AAAYCTGLLLAR	1278.67542	+2	2.35975e-003	P47962	60S ribosomal protein L5
ATQTLQTLGEAQSK	1474.76273	+2	0.00000e+000	Q7TPV4	Myb-binding protein 1A
SPAPSNPTLSPSTPAK	1550.79402	+2	0.00000e+000	Q7TPV4	Myb-binding protein 1A
LSVDLTAPLGVLQSK	1539.88721	+2	0.00000e+000	Q7TPV4	Myb-binding protein 1A
KHHQEALSTK	1177.62035	+3	0.00000e+000	Q7TPV4	Myb-binding protein 1A
AQDASLNVPER	1198.59419	+2	0.00000e+000	Q7TPV4	Myb-binding protein 1A
VYSASLESLLTK	1309.71291	+2	0.00000e+000	Q7TPV4	Myb-binding protein 1A
NLLPVLAQHVAGPSR	1570.89435	+3	0.00000e+000	Q7TPV4	Myb-binding protein 1A
LQQSLQQGNHSSGSNR	1739.82991	+2;+3	0.00000e+000	Q7TPV4	Myb-binding protein 1A
KSPHPQSALPK	1188.66148	+3	0.00000e+000	Q7TPV4	Myb-binding protein 1A
FNPFVTSDR	1081.51927	+2	0.00000e+000	P61255	60S ribosomal protein L26
HFNAPSHIR	1077.5468	+2;+3	0.00000e+000	P61255	60S ribosomal protein L26
QNRPIPQWIR	1306.72582	+2;+3	0.00000e+000	P62892	60S ribosomal protein L39
PIPQWIR	908.52321	+2	0.00000e+000	P62892	60S ribosomal protein L39
AYAEFYR	918.42354	+2	5.47507e-003	Q9CPQ1	Cytochrome c oxidase subunit 6C
FGVAEPR	774.40244	+2	0.00000e+000	Q9CPQ1	Cytochrome c oxidase subunit 6C
CTGGEVGATSALAPK	1417.68713	+2	0.00000e+000	P35979	60S ribosomal protein L12
IGPLGLSPK	880.53819	+2	0.00000e+000	P35979	60S ribosomal protein L12
QAQIEVVPSASALIIK	1665.96649	+2;+3	0.00000e+000	P35979	60S ribosomal protein L12
EILGTAQSVGCNVDGR	1674.79955	+2;+3	0.00000e+000	P35979	60S ribosomal protein L12
HSGNITFDEIVNIAR	1684.85327	+3	0.00000e+000	P35979	60S ribosomal protein L12
NAGAVIGK	728.41808	+2	0.00000e+000	P61979	Heterogeneous nuclear ribonucleoprotein K
LAGGIIGVK	826.52763	+2	0.00000e+000	P61979	Heterogeneous nuclear ribonucleoprotein K
HESGASIK	827.41371	+2	0.00000e+000	P61979	Heterogeneous nuclear ribonucleoprotein K
DLAGSIIGK	872.49672	+2	0.00000e+000	P61979	Heterogeneous nuclear ribonucleoprotein K
SLAGGIIGVK	913.55966	+2	0.00000e+000	P61979	Heterogeneous nuclear ribonucleoprotein K
DLAGSIIGKG	929.51819	+2	0.00000e+000	P61979	Heterogeneous nuclear ribonucleoprotein K
ENTQTTIK	933.47672	+2	0.00000e+000	P61979	Heterogeneous nuclear ribonucleoprotein K
VLIGGKPDR	953.56581	+2	0.00000e+000	P61979	Heterogeneous nuclear ribonucleoprotein K
DLAGSIIGKGG	986.53966	+2	0.00000e+000	P61979	Heterogeneous nuclear ribonucleoprotein K
GGDLMAYDR	996.43347	+2	0.00000e+000	P61979	Heterogeneous nuclear ribonucleoprotein K
GGDLMAYDR + Oxidation (M)	1012.42839	+2	0.00000e+000	P61979	Heterogeneous nuclear ribonucleoprotein K
VVLIGGKPDR	1052.63423	+2;+3	0.00000e+000	P61979	Heterogeneous nuclear ribonucleoprotein K
LFQECCPH	1089.4372	+2	0.00000e+000	P61979	Heterogeneous nuclear ribonucleoprotein K
GSDFDCELR	1097.44478	+2	0.00000e+000	P61979	Heterogeneous nuclear ribonucleoprotein K
NTDEMVELR	1105.50736	+2	0.00000e+000	P61979	Heterogeneous nuclear ribonucleoprotein K
NTDEMVELR + Oxidation (M)	1121.50227	+2	0.00000e+000	P61979	Heterogeneous nuclear ribonucleoprotein K
NLPLPPPPPPR	1193.69206	+2;+3	0.00000e+000	P61979	Heterogeneous nuclear ribonucleoprotein K
IDEPLEGSEDR	1258.5677	+2	0.00000e+000	P61979	Heterogeneous nuclear ribonucleoprotein K
ADIETIGEILKK	1328.7551	+2;+3	0.00000e+000	P61979	Heterogeneous nuclear ribonucleoprotein K
IILDLISESPIK	1339.79623	+2	0.00000e+000	P61979	Heterogeneous nuclear ribonucleoprotein K
IILDLISESPIKG	1396.8177	+2	0.00000e+000	P61979	Heterogeneous nuclear ribonucleoprotein K
IITITGTQDQIQNA	1514.79404	+2	0.00000e+000	P61979	Heterogeneous nuclear ribonucleoprotein K
LLIHQSLAGGIIGVK	1517.92934	+2;+3	0.00000e+000	P61979	Heterogeneous nuclear ribonucleoprotein K
LFQECCPHSTDR	1548.64496	+2;+3	0.00000e+000	P61979	Heterogeneous nuclear ribonucleoprotein K
LLIHQSLAGGIIGVKG	1574.95081	+2;+3	0.00000e+000	P61979	Heterogeneous nuclear ribonucleoprotein K
IITITGTQDQIQNAQ	1642.85262	+2	0.00000e+000	P61979	Heterogeneous nuclear ribonucleoprotein K
ILSISADIETIGEILK	1713.97638	+2;+3	0.00000e+000	P61979	Heterogeneous nuclear ribonucleoprotein K
RPAEDMEEEQAFKR	1734.79948	+3;+4	0.00000e+000	P61979	Heterogeneous nuclear ribonucleoprotein K
TDYNASVSVPDSSGPER	1779.79114	+2;+3	0.00000e+000	P61979	Heterogeneous nuclear ribonucleoprotein K
IITITGTQDQIQNAQY	1805.91594	+2	0.00000e+000	P61979	Heterogeneous nuclear ribonucleoprotein K
ILSISADIETIGEILKK	1842.07134	+2;+3	0.00000e+000	P61979	Heterogeneous nuclear ribonucleoprotein K
AYEPQGGSGYDYSYAGGR	1896.79146	+2;+3	0.00000e+000	P61979	Heterogeneous nuclear ribonucleoprotein K
GSYGDLGGPIITTQVTIPK	1916.02551	+2;+3	0.00000e+000	P61979	Heterogeneous nuclear ribonucleoprotein K
GTQDQIQNAQYLLQNSVK	2047.03342	+2;+3	0.00000e+000	P61979	Heterogeneous nuclear ribonucleoprotein K
IITITGTQDQIQNAQYLLQ	2160.14264	+2	0.00000e+000	P61979	Heterogeneous nuclear ribonucleoprotein K
IITITGTQDQIQNAQYLLQN	2274.18556	+2;+3	0.00000e+000	P61979	Heterogeneous nuclear ribonucleoprotein K
IITITGTQDQIQNAQYLLQNSVK	2588.38097	+2;+3	0.00000e+000	P61979	Heterogeneous nuclear ribonucleoprotein K
IIPTLEEGLQLPSPTATSQLPLESDAVECLNYQHYK	4054.02448	+3;+4;+5	0.00000e+000	P61979	Heterogeneous nuclear ribonucleoprotein K
IIPTLEEGLQLPSPTATSQLPLESDAVECLNYQHYKG	4111.04594	+3;+4	0.00000e+000	P61979	Heterogeneous nuclear ribonucleoprotein K
IIPTLEEGLQLPSPTATSQLPLESDAVECLNYQHYK + Phospho (ST)	4133.9908	+3;+4;+5	0.00000e+000	P61979	Heterogeneous nuclear ribonucleoprotein K
VVECIK	746.39966	+2	4.93105e-003	P61979	Heterogeneous nuclear ribonucleoprotein K
YLLQNSVK	963.53891	+2	0.00000e+000	P61979	Heterogeneous nuclear ribonucleoprotein K
VSVPDSSGPER	1128.54112	+2	0.00000e+000	P61979	Heterogeneous nuclear ribonucleoprotein K
LLIHQSL	822.49632	+2	0.00000e+000	P61979	Heterogeneous nuclear ribonucleoprotein K
DYDDMSPR	997.3811	+2	0.00000e+000	P61979	Heterogeneous nuclear ribonucleoprotein K
RPAEDMEEEQAFK	1578.69838	+2;+3	0.00000e+000	P61979	Heterogeneous nuclear ribonucleoprotein K
AQPYDPNFYDETYDYGGF	2160.85889	+2	0.00000e+000	P61979	Heterogeneous nuclear ribonucleoprotein K
IITITGTQDQIQN	1443.75693	+2	0.00000e+000	P61979	Heterogeneous nuclear ribonucleoprotein K
KIIPTLEEGLQLPSPTATSQLPLESDAVECLNYQHYK + Phospho (ST)	4262.08575	+4	0.00000e+000	P61979	Heterogeneous nuclear ribonucleoprotein K
QYLLQNSVK	1091.59749	+2	0.00000e+000	P61979	Heterogeneous nuclear ribonucleoprotein K
GSYGDLGGPIITTQ	1377.67763	+2	5.17241e-003	P61979	Heterogeneous nuclear ribonucleoprotein K
IIPTLEEGLQLPSPTATSQLPLESDAVECLNYQHYKG + Phospho (ST)	4191.01227	+3;+4	0.00000e+000	P61979	Heterogeneous nuclear ribonucleoprotein K
PPPPPPR	756.42825	+2	0.00000e+000	P61979	Heterogeneous nuclear ribonucleoprotein K
KRPAEDMEEEQAFK+ Dimethyl (R); Oxidation (M); Acetyl (K)	1792.83011	+4	2.53617e-003	P61979	Heterogeneous nuclear ribonucleoprotein K
ASVSVPDSSGPER	1286.61026	+2	0.00000e+000	P61979	Heterogeneous nuclear ribonucleoprotein K
RPAEDMEEEQAFK + Oxidation (M)	1594.6933	+2;+3	0.00000e+000	P61979	Heterogeneous nuclear ribonucleoprotein K
RPAEDMEEEQAFKR + Oxidation (M)	1750.7944	+3	0.00000e+000	P61979	Heterogeneous nuclear ribonucleoprotein K
GSYGDLGGPIITTQVTIPK + Phospho (ST)	1995.99184	+2	0.00000e+000	P61979	Heterogeneous nuclear ribonucleoprotein K
ADIETIGEILK	1200.66014	+2	0.00000e+000	P61979	Heterogeneous nuclear ribonucleoprotein K
PLPPPPPPR	966.56508	+2	4.92435e-003	P61979	Heterogeneous nuclear ribonucleoprotein K
AQYLLQNSVK	1162.6346	+2	0.00000e+000	P61979	Heterogeneous nuclear ribonucleoprotein K
NDEELNK	860.38754	+2	0.00000e+000	P27661,Q64522,Q8CGP5,Q8R1M2,Q6GSS7	Histone H2AX,Histone H2A type 2-B,Histone H2A type 1-F,Histone H2A.J,Histone H2A type 2-A
VGAGAPVYLAA	987.53893	+2	0.00000e+000	P27661,Q8CGP5,Q8R1M2	Histone H2AX,Histone H2A type 1-F,Histone H2A.J
TAEILELAGNAAR	1327.70953	+2	0.00000e+000	P27661,Q64522,Q8CGP5,Q8R1M2,Q6GSS7,Q9QZQ8	Histone H2AX,Histone H2A type 2-B,Histone H2A type 1-F,Histone H2A.J,Histone H2A type 2-A,Core histone macro-H2A.1
EYLTAEILELAGNAAR	1732.89951	+2;+3	0.00000e+000	P27661,Q64522,Q8CGP5,Q8R1M2,Q6GSS7,Q9QZQ8	Histone H2AX,Histone H2A type 2-B,Histone H2A type 1-F,Histone H2A.J,Histone H2A type 2-A,Core histone macro-H2A.1
KSSATVGPK	873.49197	+2	0.00000e+000	P27661	Histone H2AX
ALVPTPGK	781.46979	+2	0.00000e+000	P09405	Nucleolin
ALELTGLK	843.50655	+2	0.00000e+000	P09405	Nucleolin
ESFEGSVR	909.41921	+2	0.00000e+000	P09405	Nucleolin
NDLAVVDVR	999.53491	+2	0.00000e+000	P09405	Nucleolin
LELQGSNSR	1002.5094	+2	0.00000e+000	P09405	Nucleolin
VTLDWAKPK	1056.59677	+2;+3	0.00000e+000	P09405	Nucleolin
ETLEEVFEK	1122.54445	+2	0.00000e+000	P09405	Nucleolin
SVSLYYTGEK	1145.56044	+2	0.00000e+000	P09405	Nucleolin
SVSLYYTGEKG	1202.58191	+2	0.00000e+000	P09405	Nucleolin
GFGFVDFNSEEDAK	1560.67326	+2	0.00000e+000	P09405	Nucleolin
GYAFIEFASFEDAK	1593.73511	+2	0.00000e+000	P09405	Nucleolin
KFGYVDFESAEDLEK	1775.82538	+2;+3	0.00000e+000	P09405	Nucleolin
GLSEDTTEETLKESFEGSVR	2213.03354	+3	0.00000e+000	P09405	Nucleolin
VEGSEPTTPFNLFIGNLNPNK	2287.14845	+2;+3	0.00000e+000	P09405	Nucleolin
VTLDWAK	831.44905	+2	2.55132e-003	P09405	Nucleolin
TSTWSGESK	981.44034	+2	7.54704e-003	P09405	Nucleolin
VFGNEIK	805.4334	+2	5.47507e-003	P09405	Nucleolin
QKVEGSEPTTPFNLFIGNLNPNK	2543.30199	+3	0.00000e+000	P09405	Nucleolin
ALVPTPGKK	909.56474	+3	2.76104e-003	P09405	Nucleolin
EVFEDAMEIR	1237.56487	+2	0.00000e+000	P09405	Nucleolin
QGAEIDGR	844.40389	+2	5.17241e-003	P09405	Nucleolin
NLFIGNLNPNK	1242.67204	+2	0.00000e+000	P09405	Nucleolin
VVVSQTK	759.44907	+2	4.62712e-003	P09405	Nucleolin
EALNSCNK	934.4178	+2	8.98656e-003	P09405	Nucleolin
KGNYAER	836.41403	+2	5.13862e-003	Q64522,Q8R1M2,Q6GSS7	Histone H2A type 2-B,Histone H2A.J,Histone H2A type 2-A
LGGIGQFLAK	1002.58621	+2	0.00000e+000	O70133	ATP-dependent RNA helicase A
DFVNYLVR	1024.53418	+2	0.00000e+000	O70133	ATP-dependent RNA helicase A
LAHFEPSQR	1083.54613	+2;+3	0.00000e+000	O70133	ATP-dependent RNA helicase A
NFLYAWCGK	1157.53279	+2	0.00000e+000	O70133	ATP-dependent RNA helicase A
VFDPVPDGVTK	1172.60777	+2	0.00000e+000	O70133	ATP-dependent RNA helicase A
SVFQAWDDAR	1193.54654	+2	2.66685e-003	O70133	ATP-dependent RNA helicase A
TPLHEIALSIK	1220.71285	+2;+3	0.00000e+000	O70133	ATP-dependent RNA helicase A
LAAQSCALSLVR	1287.69688	+2	0.00000e+000	O70133	ATP-dependent RNA helicase A
AAECNIVVTQPR	1356.68198	+2	0.00000e+000	O70133	ATP-dependent RNA helicase A
ETPFELIEALLK	1401.7755	+2	0.00000e+000	O70133	ATP-dependent RNA helicase A
DINTDFLLVVLR	1416.79767	+2	0.00000e+000	O70133	ATP-dependent RNA helicase A
HLENNSHFGSHR	1433.65485	+3	0.00000e+000	O70133	ATP-dependent RNA helicase A
YQILPLHSQIPR	1463.82486	+3	0.00000e+000	O70133	ATP-dependent RNA helicase A
GISHVIVDEIHER	1502.78413	+3	0.00000e+000	O70133	ATP-dependent RNA helicase A
LQISHEAAACITIRA	1652.86679	+2;+3	0.00000e+000	O70133	ATP-dependent RNA helicase A
ELDALDANDELTPLGR	1740.85298	+2	0.00000e+000	O70133	ATP-dependent RNA helicase A
VQSDGQIVFIDDWIR	1789.89992	+2;+3	0.00000e+000	O70133	ATP-dependent RNA helicase A
TTQVPQYILDDFIQNDR	2065.01164	+2;+3	0.00000e+000	O70133	ATP-dependent RNA helicase A
EAEHTLRELDALDANDELTPLGR + Phospho (ST); Trimethyl (R)	2699.2803	+3	0.00000e+000	O70133	ATP-dependent RNA helicase A
QLYHLGVIEAYSGLTK	1790.95667	+3	0.00000e+000	O70133	ATP-dependent RNA helicase A
DKEDDGGEDDDANCNLICGDEYGPETK	3030.16148	+3	0.00000e+000	O70133	ATP-dependent RNA helicase A
ISAVAVAER	914.51851	+2	0.00000e+000	O70133	ATP-dependent RNA helicase A
DVVLAYPEVR	1159.62372	+2	0.00000e+000	O70133	ATP-dependent RNA helicase A
KVFDPVPDGVTK	1300.70273	+2	0.00000e+000	O70133	ATP-dependent RNA helicase A
YPSPFFVFGEK	1316.64414	+2	0.00000e+000	O70133	ATP-dependent RNA helicase A
VRPGFCFHLC	1291.59544	+3	0.00000e+000	O70133	ATP-dependent RNA helicase A
NELTYQMEQDHNLQSVLQER	2474.14957	+3	0.00000e+000	O70133	ATP-dependent RNA helicase A
LPIEPR	723.4279	+2	5.26390e-003	O70133	ATP-dependent RNA helicase A
KVQSDGQIVFIDDWIR	1917.99487	+3	0.00000e+000	O70133	ATP-dependent RNA helicase A
FSDHVALLSVFQAWDDAR	2076.0065	+3	0.00000e+000	O70133	ATP-dependent RNA helicase A
KTESHHK	865.4406	+2	0.00000e+000	Q8CGP5,Q6GSS7	Histone H2A type 1-F,Histone H2A type 2-A
VTIAQGGVLPNIQ	1308.74016	+2	0.00000e+000	Q8CGP5,Q8R1M2,Q6GSS7	Histone H2A type 1-F,Histone H2A.J,Histone H2A type 2-A
VTIAQGGVLPN	1067.59752	+2	2.53617e-003	Q8CGP5,Q8R1M2,Q6GSS7	Histone H2A type 1-F,Histone H2A.J,Histone H2A type 2-A
FGPALSVK	817.46979	+2	0.00000e+000	P29341	Polyadenylate-binding protein 1
SGVGNIFIK	933.52837	+2	0.00000e+000	P29341	Polyadenylate-binding protein 1
EFTNVYIK	1012.52293	+2	0.00000e+000	P29341	Polyadenylate-binding protein 1
SAFGNILSCK	1095.53827	+2	0.00000e+000	P29341	Polyadenylate-binding protein 1
FSPAGPILSIR	1156.66043	+2	0.00000e+000	P29341	Polyadenylate-binding protein 1
EFSPFGTITSAK	1283.63977	+2	0.00000e+000	P29341	Polyadenylate-binding protein 1
KEFSPFGTITSAK	1411.73473	+2;+3	0.00000e+000	P29341	Polyadenylate-binding protein 1
IVATKPLYVALAQR	1541.92932	+2;+3	0.00000e+000	P29341	Polyadenylate-binding protein 1
SKVDEAVAVLQAHQAK	1692.91586	+3;+4	0.00000e+000	P29341	Polyadenylate-binding protein 1
SLGYAYVNFQQPADAER	1927.90642	+2;+3	0.00000e+000	P29341	Polyadenylate-binding protein 1
GFGFVSFER	1044.5029	+2	0.00000e+000	P29341	Polyadenylate-binding protein 1
GFGFVCFSSPEEATK	1661.73958	+2	0.00000e+000	P29341	Polyadenylate-binding protein 1
GYGFVHFETQEAAER	1739.79034	+3	0.00000e+000	P29341	Polyadenylate-binding protein 1
PLYVALAQR	1029.59709	+2	0.00000e+000	P29341	Polyadenylate-binding protein 1
YQGVNLYVK	1082.57604	+2	2.55132e-003	P29341	Polyadenylate-binding protein 1
VDEAVAVLQAHQAK	1477.78888	+3	0.00000e+000	P29341	Polyadenylate-binding protein 1
NLDDGIDDER	1160.49455	+2	0.00000e+000	P29341	Polyadenylate-binding protein 1
IFVGGIK	732.45342	+1;+2	0.00000e+000	Q8BG05,P49312	Heterogeneous nuclear ribonucleoprotein A3,Heterogeneous nuclear ribonucleoprotein A1
LTDCVVMR	992.47833	+2	0.00000e+000	Q8BG05,P49312,O88569	Heterogeneous nuclear ribonucleoprotein A3,Heterogeneous nuclear ribonucleoprotein A1,Heterogeneous nuclear ribonucleoproteins A2/B1
EDTEEYNLR	1167.50436	+2	0.00000e+000	Q8BG05	Heterogeneous nuclear ribonucleoprotein A3
WGTLTDCVVMR	1336.6268	+2	0.00000e+000	Q8BG05,P49312	Heterogeneous nuclear ribonucleoprotein A3,Heterogeneous nuclear ribonucleoprotein A1
EDSVKPGAHLTVK	1379.74088	+2;+3;+4	0.00000e+000	Q8BG05	Heterogeneous nuclear ribonucleoprotein A3
YHTINGHNCEVK	1470.66739	+2	0.00000e+000	Q8BG05	Heterogeneous nuclear ribonucleoprotein A3
GFAFVTFDDHDTVDK	1712.76827	+2;+3	0.00000e+000	Q8BG05	Heterogeneous nuclear ribonucleoprotein A3
LFIGGLSFETTDDSLR	1769.88359	+2	0.00000e+000	Q8BG05	Heterogeneous nuclear ribonucleoprotein A3
IFVGGIKEDTEEYNLR	1881.94722	+2;+3	0.00000e+000	Q8BG05	Heterogeneous nuclear ribonucleoprotein A3
SSGSPYGGGYGSGGGSGGYGSR	1909.78273	+2;+3	0.00000e+000	Q8BG05	Heterogeneous nuclear ribonucleoprotein A3
KIFVGGIK	860.54837	+2	0.00000e+000	Q8BG05,P49312	Heterogeneous nuclear ribonucleoprotein A3,Heterogeneous nuclear ribonucleoprotein A1
GEEGHDPKEPEQLR	1619.75394	+3	0.00000e+000	Q8BG05	Heterogeneous nuclear ribonucleoprotein A3
SFETTDDSLR	1169.52005	+2	0.00000e+000	Q8BG05	Heterogeneous nuclear ribonucleoprotein A3
WGTLTDCVVMR + Oxidation (M)	1352.62172	+2	0.00000e+000	Q8BG05,P49312	Heterogeneous nuclear ribonucleoprotein A3,Heterogeneous nuclear ribonucleoprotein A1
KLFIGGLSFETTDDSLR	1897.97855	+3	0.00000e+000	Q8BG05	Heterogeneous nuclear ribonucleoprotein A3
FGGRGGYGGGGGGSR + Dimethyl (R)	1325.62253	+2	0.00000e+000	Q8BG05	Heterogeneous nuclear ribonucleoprotein A3
DNYVPEVSAL	1105.52914	+2	0.00000e+000	P63276	40S ribosomal protein S17
RDNYVPEVSALDQEIIEVDPDTK + Deamidated (R)	2645.2708	+2	2.75742e-003	P63276	40S ribosomal protein S17
LSFYETGEIPR	1310.65065	+2	0.00000e+000	Q9D6Z1	Nucleolar protein 56
LAALALASSENSSTPEECEEVNEK	2577.17514	+3	0.00000e+000	Q9D6Z1	Nucleolar protein 56
GLTDLSACK	963.46953	+2	0.00000e+000	Q9D6Z1	Nucleolar protein 56
LAQFIGNR	917.50829	+2	2.79487e-003	Q9D6Z1	Nucleolar protein 56
YGLIFHSTF	1083.53894	+2	0.00000e+000	Q9D6Z1	Nucleolar protein 56
YGLIFHSTFIGR	1409.74558	+3	0.00000e+000	Q9D6Z1	Nucleolar protein 56
EWYGYHFPELVK	1566.7507	+3	0.00000e+000	Q9D6Z1	Nucleolar protein 56
VLLGVGDPK	896.53313	+2	0.00000e+000	Q9D6Z1	Nucleolar protein 56
LHFHNLVK	1006.57123	+3	9.41316e-003	Q9D6Z1	Nucleolar protein 56
DIDIHEVR	995.5036	+2;+3	0.00000e+000	Q8VEK3	Heterogeneous nuclear ribonucleoprotein U
NGQDLGVAFK	1047.53491	+2	0.00000e+000	Q8VEK3	Heterogeneous nuclear ribonucleoprotein U
VSELKEELK	1073.5968	+2	0.00000e+000	Q8VEK3	Heterogeneous nuclear ribonucleoprotein U
CAVEFNFGQK	1198.5441	+2	0.00000e+000	Q8VEK3	Heterogeneous nuclear ribonucleoprotein U
LQAALDNEAGGR	1213.60509	+2	0.00000e+000	Q8VEK3	Heterogeneous nuclear ribonucleoprotein U
LLEQYKEESK	1265.65028	+2;+3	0.00000e+000	Q8VEK3	Heterogeneous nuclear ribonucleoprotein U
GYFEYIEENK	1290.5768	+2	0.00000e+000	Q8VEK3	Heterogeneous nuclear ribonucleoprotein U
ANFETDEVELSYAK	1614.7413	+2	0.00000e+000	Q8VEK3	Heterogeneous nuclear ribonucleoprotein U
NFILDQTNVSAAAQR	1646.83762	+2;+3	0.00000e+000	Q8VEK3	Heterogeneous nuclear ribonucleoprotein U
SSGPTSLFAVTVAPPGAR	1713.905	+2;+3	0.00000e+000	Q8VEK3	Heterogeneous nuclear ribonucleoprotein U
EKPYFPIPEDCTFIQNVPLEDR	2706.29994	+3	0.00000e+000	Q8VEK3	Heterogeneous nuclear ribonucleoprotein U
AKSPQPPVEEEDEHFDDTVVCLDTYNCDLHFK + Phospho (ST)	3913.64887	+4	0.00000e+000	Q8VEK3	Heterogeneous nuclear ribonucleoprotein U
FIEIAAR	818.46501	+2	0.00000e+000	Q8VEK3	Heterogeneous nuclear ribonucleoprotein U
DLPEHAVLK	1020.56038	+2	0.00000e+000	Q8VEK3	Heterogeneous nuclear ribonucleoprotein U
AFLWAGGR	876.46062	+2	0.00000e+000	Q8VEK3	Heterogeneous nuclear ribonucleoprotein U
TCNCETEDYGEK	1504.54462	+2	0.00000e+000	Q8VEK3	Heterogeneous nuclear ribonucleoprotein U
NQSQGYNQWQQGQFWGQK	2210.98822	+2;+3	0.00000e+000	Q8VEK3	Heterogeneous nuclear ribonucleoprotein U
PEHAVLK	792.44937	+2	0.00000e+000	Q8VEK3	Heterogeneous nuclear ribonucleoprotein U
PWSQHYHQGYY	1464.62109	+3	6.80743e-003	Q8VEK3	Heterogeneous nuclear ribonucleoprotein U
FELFWK	868.44832	+2	4.93105e-003	Q7TPV4	Myb-binding protein 1A
LITGLGVGR	884.54436	+2	0.00000e+000	Q7TPV4	Myb-binding protein 1A
ALDLIEVLVTK	1212.73293	+2	0.00000e+000	Q7TPV4	Myb-binding protein 1A
DIPSDTQSPVSTK	1373.66745	+2	0.00000e+000	Q7TPV4	Myb-binding protein 1A
YCHEVGPCAEALHAQVER	2124.94693	+3	0.00000e+000	Q7TPV4	Myb-binding protein 1A
EFLDFFWDIAKPDQETR	2156.02147	+3	0.00000e+000	Q7TPV4	Myb-binding protein 1A
LHGADTEDSEDQAANCLDLDFVTR	2691.17186	+3	0.00000e+000	Q7TPV4	Myb-binding protein 1A
AEPATPAEAAQSDR	1412.65315	+2	0.00000e+000	Q7TPV4	Myb-binding protein 1A
SPAESCDVLGDIQTCIK	1891.86557	+2	0.00000e+000	Q7TPV4	Myb-binding protein 1A
LPNVALDLLR	1122.67607	+2	0.00000e+000	Q7TPV4	Myb-binding protein 1A
LSQVNGATPVSPIEPESK	1851.95779	+2	0.00000e+000	Q7TPV4	Myb-binding protein 1A
VLEEGLLK	899.53276	+2	5.89441e-003	Q7TPV4	Myb-binding protein 1A
VCFEDPEWEQLITQLLGK	2204.08235	+2	0.00000e+000	Q7TPV4	Myb-binding protein 1A
FLNAEALQSYVAWLR	1779.93077	+2	0.00000e+000	Q7TPV4	Myb-binding protein 1A
QHFSFPLDDR	1260.58875	+3	0.00000e+000	Q7TPV4	Myb-binding protein 1A
ELSILELLNTLLR	1525.9079	+2	0.00000e+000	Q7TPV4	Myb-binding protein 1A
LLEYLR	805.46976	+2	6.80743e-003	Q7TPV4	Myb-binding protein 1A
SVFGHICPHLTPR	1519.77182	+3;+4	0.00000e+000	Q7TPV4	Myb-binding protein 1A
ILSQHPNHLQGQPIK	1708.93727	+3	0.00000e+000	Q7TPV4	Myb-binding protein 1A
LVQLADMLLNHNR	1535.8242	+3	0.00000e+000	Q7TPV4	Myb-binding protein 1A
SLLQTLSVK	987.59644	+2	0.00000e+000	Q7TPV4	Myb-binding protein 1A
DYFEQYGK	1048.45017	+2	0.00000e+000	P49312	Heterogeneous nuclear ribonucleoprotein A1
IEVIEIMTDR	1217.63255	+2	0.00000e+000	P49312	Heterogeneous nuclear ribonucleoprotein A1
SESPKEPEQLR	1298.64661	+2;+3	0.00000e+000	P49312	Heterogeneous nuclear ribonucleoprotein A1
EDSQRPGAHLTVK	1436.73718	+2;+3;+4	0.00000e+000	P49312	Heterogeneous nuclear ribonucleoprotein A1
YHTVNGHNCEVR	1484.6579	+3;+4	0.00000e+000	P49312	Heterogeneous nuclear ribonucleoprotein A1
NQGGYGGSSSSSSYGSGR	1693.69283	+2	0.00000e+000	P49312	Heterogeneous nuclear ribonucleoprotein A1
GFAFVTFDDHDSVDK	1698.75261	+2;+3	0.00000e+000	P49312	Heterogeneous nuclear ribonucleoprotein A1
LFIGGLSFETTDESLR	1783.89923	+2	0.00000e+000	P49312	Heterogeneous nuclear ribonucleoprotein A1
KLFIGGLSFETTDESLR	1911.99419	+3	0.00000e+000	P49312	Heterogeneous nuclear ribonucleoprotein A1
SSGPYGGGGQYFAK	1374.62044	+2	0.00000e+000	P49312	Heterogeneous nuclear ribonucleoprotein A1
SESPKEPEQLR + Phospho (ST)	1378.61293	+2;+3	0.00000e+000	P49312	Heterogeneous nuclear ribonucleoprotein A1
IFVGGIKEDTEEHHLR	1878.9588	+4	0.00000e+000	P49312	Heterogeneous nuclear ribonucleoprotein A1
SFETTDESLR	1183.53569	+2	0.00000e+000	P49312	Heterogeneous nuclear ribonucleoprotein A1
EDTEEHHLR	1164.51595	+3	0.00000e+000	P49312,O88569	Heterogeneous nuclear ribonucleoprotein A1,Heterogeneous nuclear ribonucleoproteins A2/B1
SSGPYGGGGQYFAKPRN	1741.81723	+3	0.00000e+000	P49312	Heterogeneous nuclear ribonucleoprotein A1
SIAFPSIGSGR	1090.5771	+2	0.00000e+000	Q9QZQ8	Core histone macro-H2A.1
FVIHCNSPVWGADK	1628.77696	+2;+3	0.00000e+000	Q9QZQ8	Core histone macro-H2A.1
GVTIASGGVLPNIHPELLAK	1985.13095	+3	0.00000e+000	Q9QZQ8	Core histone macro-H2A.1
AASADSTTEGTPTDGFTVLSTK	2156.01212	+2;+3	0.00000e+000	Q9QZQ8	Core histone macro-H2A.1
NGPLEVAGAAISAGHGLPAK	1828.97952	+3	0.00000e+000	Q9QZQ8	Core histone macro-H2A.1
QTAAQLILK	984.59676	+2	0.00000e+000	Q9QZQ8	Core histone macro-H2A.1
NCLALADDR	1046.48148	+2	0.00000e+000	Q9QZQ8	Core histone macro-H2A.1
SLFLGQK	791.45413	+2	0.00000e+000	Q9QZQ8	Core histone macro-H2A.1
VHIEIGPDGR	1091.57236	+2;+3	0.00000e+000	Q9Z2X1,O35737,P70333	Heterogeneous nuclear ribonucleoprotein F,Heterogeneous nuclear ribonucleoprotein H,Heterogeneous nuclear ribonucleoprotein H2
PGPYDRPGTAR	1185.58907	+3	4.92435e-003	Q9Z2X1	Heterogeneous nuclear ribonucleoprotein F
HSGPNSADSANDGFVR	1629.71317	+2;+3	0.00000e+000	Q9Z2X1	Heterogeneous nuclear ribonucleoprotein F
ITGEAFVQFASQELAEK	1866.93633	+2;+3	0.00000e+000	Q9Z2X1	Heterogeneous nuclear ribonucleoprotein F
ATENDIYNFFSPLNPVR	1995.96903	+2;+3	0.00000e+000	Q9Z2X1,O35737	Heterogeneous nuclear ribonucleoprotein F,Heterogeneous nuclear ribonucleoprotein H
SGAYSAGYGGYEEYSGLSDGYGFTTDLFGR	3146.34177	+3	0.00000e+000	Q9Z2X1	Heterogeneous nuclear ribonucleoprotein F
SYSDPPLK	905.44943	+2	0.00000e+000	Q9Z2X1	Heterogeneous nuclear ribonucleoprotein F
QSGEAFVELESEDDVK	1780.80029	+2	0.00000e+000	Q9Z2X1	Heterogeneous nuclear ribonucleoprotein F
YGDSEFTVQSTTGHCVH	1923.80579	+3	0.00000e+000	Q9Z2X1	Heterogeneous nuclear ribonucleoprotein F
YGDSEFTVQSTTGH	1527.6478	+2	0.00000e+000	Q9Z2X1	Heterogeneous nuclear ribonucleoprotein F
SGLEIVPNGITLPVDPEGK	1934.03606	+2	0.00000e+000	Q9Z2X1	Heterogeneous nuclear ribonucleoprotein F
GLPFGCTK	878.43204	+2	2.55132e-003	Q9Z2X1	Heterogeneous nuclear ribonucleoprotein F
KSDVEAIFSK	1122.59207	+2;+3	0.00000e+000	Q9Z204	Heterogeneous nuclear ribonucleoproteins C1/C2
SEEEQSSASVK	1179.5255	+2	0.00000e+000	Q9Z204	Heterogeneous nuclear ribonucleoproteins C1/C2
GFAFVQYVNER	1328.65134	+2	0.00000e+000	Q9Z204	Heterogeneous nuclear ribonucleoproteins C1/C2
QKVDSLLESLEK	1387.75583	+2;+3	0.00000e+000	Q9Z204	Heterogeneous nuclear ribonucleoproteins C1/C2
MIAGQVLDINLAAEPK	1681.90726	+2	0.00000e+000	Q9Z204	Heterogeneous nuclear ribonucleoproteins C1/C2
SDVEAIFSK	994.49712	+2	0.00000e+000	Q9Z204	Heterogeneous nuclear ribonucleoproteins C1/C2
VDSLLESLEK	1131.60229	+2	0.00000e+000	Q9Z204	Heterogeneous nuclear ribonucleoproteins C1/C2
IVGCSVHK	898.46948	+3	0.00000e+000	Q9Z204	Heterogeneous nuclear ribonucleoproteins C1/C2
ITDFIK	735.41669	+2	2.53617e-003	P62702	40S ribosomal protein S4, X isoform
LIYDTK	751.41159	+2	2.35975e-003	P62702	40S ribosomal protein S4, X isoform
LRECLPLIIFLR	1541.91156	+2	0.00000e+000	P62702	40S ribosomal protein S4, X isoform
NVTLPAVFK	987.57532	+2	0.00000e+000	Q9D8E6	60S ribosomal protein L4
PLISVYSEK	1034.56479	+2	0.00000e+000	Q9D8E6	60S ribosomal protein L4
KLEAAATALATK	1186.69209	+2;+3	0.00000e+000	Q9D8E6	60S ribosomal protein L4
NIPGITLLNVSK	1267.74997	+2	0.00000e+000	Q9D8E6	60S ribosomal protein L4
KLDELYGTWR	1279.65607	+2;+3	0.00000e+000	Q9D8E6	60S ribosomal protein L4
FCIWTESAFR	1315.60194	+2	0.00000e+000	Q9D8E6	60S ribosomal protein L4
IEEVPELPLVVEDK	1607.86578	+2	0.00000e+000	Q9D8E6	60S ribosomal protein L4
RGPCIIYNEDNGIIK	1760.88792	+3	0.00000e+000	Q9D8E6	60S ribosomal protein L4
APIRPDIVNFVHTNLR	1861.03224	+3;+4	0.00000e+000	Q9D8E6	60S ribosomal protein L4
YAICSALAASALPALVMSKG	1993.03761	+3	0.00000e+000	Q9D8E6	60S ribosomal protein L4
QPYAVSELAGHQTSAESWGTGR	2331.08798	+3	0.00000e+000	Q9D8E6	60S ribosomal protein L4
LEAAATALATK	1058.59714	+2	0.00000e+000	Q9D8E6	60S ribosomal protein L4
AVSELAGHQTSAESWGTGR	1942.91332	+3	0.00000e+000	Q9D8E6	60S ribosomal protein L4
EAVQLLK	799.48033	+2	0.00000e+000	Q9D8E6	60S ribosomal protein L4
GPCIIYNEDNGIIK	1604.78682	+2	0.00000e+000	Q9D8E6	60S ribosomal protein L4
LDELYGTWR	1151.56111	+2	0.00000e+000	Q9D8E6	60S ribosomal protein L4
ADGYVLEGK	950.4709	+2	0.00000e+000	P62242	40S ribosomal protein S8
ELEFYLR	968.4967	+2	0.00000e+000	P62242	40S ribosomal protein S8
LTPEEEEILNK	1313.67142	+2	0.00000e+000	P62242	40S ribosomal protein S8
NCIVLIDSTPYR	1449.72859	+2	0.00000e+000	P62242	40S ribosomal protein S8
ISSLLEEQFQQGK	1505.77255	+2	0.00000e+000	P62242	40S ribosomal protein S8
QWYESHYALPLGR	1618.7892	+3	0.00000e+000	P62242	40S ribosomal protein S8
IIDVVYNASNNELVR	1717.89987	+2;+3	0.00000e+000	P62242	40S ribosomal protein S8
LDVGNFSWGSECCTR	1786.74033	+2	0.00000e+000	P62242	40S ribosomal protein S8
IIDVVYNASNNELVR+ Deamidated (R)	1718.88388	+2	0.00000e+000	P62242	40S ribosomal protein S8
LLACIASR	902.50075	+2	4.62712e-003	P62242	40S ribosomal protein S8
VSISEGDDKIEYR	1509.73108	+2;+3	0.00000e+000	P35550	rRNA 2'-O-methyltransferase fibrillarin
LAAAILGGVDQIHIK	1517.89294	+3	0.00000e+000	P35550	rRNA 2'-O-methyltransferase fibrillarin
DLINLAK	785.46468	+2	2.66756e-003	P35550	rRNA 2'-O-methyltransferase fibrillarin
NGGHFVISIK	1070.58728	+3	8.60215e-003	P35550	rRNA 2'-O-methyltransferase fibrillarin
ANCIDSTASAEAVFASEVK	1968.90985	+2	0.00000e+000	P35550	rRNA 2'-O-methyltransferase fibrillarin
HEGVFICR	1016.48619	+2	0.00000e+000	P35550	rRNA 2'-O-methyltransferase fibrillarin
KPPTFGDASVIAL	1314.71835	+2	0.00000e+000	Q91VR2	ATP synthase subunit gamma, mitochondrial
TEEKPIFSL	1062.55971	+2	0.00000e+000	Q91VR2	ATP synthase subunit gamma, mitochondrial
ESTTSEQSAR	1094.48398	+2	0.00000e+000	Q91VR2	ATP synthase subunit gamma, mitochondrial
IQGITKPAIR	1095.67641	+2	7.56236e-003	P62806	Histone H4
KTVTAMDVVYALK	1437.79013	+2	0.00000e+000	P62806	Histone H4
TYTEHAK	848.40282	+2	0.00000e+000	P62806	Histone H4
QGITKPAIR	982.59235	+2	9.75009e-003	P62806	Histone H4
DNIQGITKPA	1055.56111	+2	4.93105e-003	P62806	Histone H4
VTYTEHAK	947.47124	+2	6.80743e-003	P62806	Histone H4
FSTPEQAAK	977.4818	+2	0.00000e+000	Q8R081	Heterogeneous nuclear ribonucleoprotein L
TPASPVVHIR	1075.61383	+2;+3	0.00000e+000	Q8R081	Heterogeneous nuclear ribonucleoprotein L
LCFSTAQHAS	1120.49715	+2	0.00000e+000	Q8R081	Heterogeneous nuclear ribonucleoprotein L
NPNGPYPYTLK	1262.62952	+2	0.00000e+000	Q8R081	Heterogeneous nuclear ribonucleoprotein L
ASLNGADIYSGCCTLK	1728.7811	+2	0.00000e+000	Q8R081	Heterogeneous nuclear ribonucleoprotein L
TENAGDQHGGGGGGGSGAAGGGGGENYDDPHK	2839.14148	+3;+4	0.00000e+000	Q8R081	Heterogeneous nuclear ribonucleoprotein L
NDQDTWDYTNPNLSGQGDPGSNPNKR	2889.25501	+3	0.00000e+000	Q8R081	Heterogeneous nuclear ribonucleoprotein L
TILNPIYSITTDVLYTICNPCGPVQR	3007.51473	+3	0.00000e+000	Q8R081	Heterogeneous nuclear ribonucleoprotein L
SSSGLLEWDSK	1207.57207	+2	0.00000e+000	Q8R081	Heterogeneous nuclear ribonucleoprotein L
TICNPCGPVQR	1300.60164	+2	0.00000e+000	Q8R081	Heterogeneous nuclear ribonucleoprotein L
TPASPVVHIRG	1132.6353	+3	8.16238e-003	Q8R081	Heterogeneous nuclear ribonucleoprotein L
VFNVFCLYGNVEK	1587.77556	+2	0.00000e+000	Q8R081	Heterogeneous nuclear ribonucleoprotein L
AADNQIYIAGHPAFVNYSTSQK	2394.1604	+3	0.00000e+000	Q8R081	Heterogeneous nuclear ribonucleoprotein L
LKTENAGDQHGGGGGGGSGAAGGGGGENYDDPHK	3080.3205	+4;+5	0.00000e+000	Q8R081	Heterogeneous nuclear ribonucleoprotein L
ISRPGDSDDSR	1203.54799	+3	0.00000e+000	Q8R081	Heterogeneous nuclear ribonucleoprotein L
PASPVVHIR	974.56615	+3	0.00000e+000	Q8R081	Heterogeneous nuclear ribonucleoprotein L
CLYGNVEK	981.45895	+2	0.00000e+000	Q8R081	Heterogeneous nuclear ribonucleoprotein L
TENAGDQHGGGGGGGSGAAGGGGGENYDDPHKTPASPVVHIR	3896.74475	+5	0.00000e+000	Q8R081	Heterogeneous nuclear ribonucleoprotein L
SDALETLGFLNHYQMK	1865.89816	+3	0.00000e+000	Q8R081	Heterogeneous nuclear ribonucleoprotein L
NAVNYAADNQIYIAGHPAFVNYSTSQK	2955.4151	+3	2.35975e-003	Q8R081	Heterogeneous nuclear ribonucleoprotein L
NDQDTWDYTNPNLSGQGDPGSNPNK	2733.1539	+3	0.00000e+000	Q8R081	Heterogeneous nuclear ribonucleoprotein L
QALVEFEDVLGACNAVNYAADNQIYIAGHPAFVNYSTSQK	4387.08553	+4	0.00000e+000	Q8R081	Heterogeneous nuclear ribonucleoprotein L
EDVFVHQTAIK	1285.66666	+2;+3	0.00000e+000	P62960,Q9JKB3	Nuclease-sensitive element-binding protein 1,Y-box-binding protein 3
NEGSESAPEGQAQQR	1586.69206	+2	0.00000e+000	P62960	Nuclease-sensitive element-binding protein 1
NYQQNYQNSESGEK	1687.70737	+2	0.00000e+000	P62960	Nuclease-sensitive element-binding protein 1
GAEAANVTGPGGVPVQGSK	1694.85878	+2	0.00000e+000	P62960	Nuclease-sensitive element-binding protein 1
NDTKEDVFVHQTAIK	1743.87917	+3	0.00000e+000	P62960,Q9JKB3	Nuclease-sensitive element-binding protein 1,Y-box-binding protein 3
AADPPAENSSAPEAEQGGAE	1896.7973	+2	0.00000e+000	P62960	Nuclease-sensitive element-binding protein 1
EDGNEEDKENQGDETQGQQPPQR	2627.09676	+3;+4	0.00000e+000	P62960	Nuclease-sensitive element-binding protein 1
NYQQNYQNSESGEKNEGSESAPEGQAQQR	3256.38887	+3	0.00000e+000	P62960	Nuclease-sensitive element-binding protein 1
SVGDGETVEFDVVEGEK	1794.81598	+2	0.00000e+000	P62960,Q9JKB3	Nuclease-sensitive element-binding protein 1,Y-box-binding protein 3
RRPENPKPQDGK	1420.75348	+4	0.00000e+000	P62960	Nuclease-sensitive element-binding protein 1
NGYGFINR	939.45625	+2	2.53617e-003	P62960,Q9JKB3	Nuclease-sensitive element-binding protein 1,Y-box-binding protein 3
LFCVGFTK	970.49464	+2	0.00000e+000	P97351	40S ribosomal protein S3a
TSYAQHQQVR	1216.59488	+3	0.00000e+000	P97351	40S ribosomal protein S3a
DWYDVK	824.37047	+2	6.80743e-003	P97351	40S ribosomal protein S3a
LSLDGQNIYNACCTLR	1896.8822	+2	0.00000e+000	P17225	Polypyrimidine tract-binding protein 1
KLPSDVTEGEVISLGLPFGK	2085.13577	+2;+3	0.00000e+000	P17225	Polypyrimidine tract-binding protein 1
NNQFQALLQYADPVSAQHAK	2242.11305	+3	0.00000e+000	P17225	Polypyrimidine tract-binding protein 1
IAIPGLAGAGNSVLLVSNLNPER	2274.26955	+2;+3	0.00000e+000	P17225	Polypyrimidine tract-binding protein 1
ILFGVYGDVQR	1265.67683	+2	0.00000e+000	P17225	Polypyrimidine tract-binding protein 1
LPSDVTEGEVISLGLPFGK	1957.04082	+2	0.00000e+000	P17225	Polypyrimidine tract-binding protein 1
GQPIYIQFSNHK	1430.73064	+2;+3	0.00000e+000	P17225	Polypyrimidine tract-binding protein 1
NFQNIFPPSATLHLSNIPPSVSEDDLK	2979.49779	+3	0.00000e+000	P17225	Polypyrimidine tract-binding protein 1
IITFTK	721.43742	+2	0.00000e+000	P17225,Q8BHD7	Polypyrimidine tract-binding protein 1,Polypyrimidine tract-binding protein 3
SLFSSNGGVVK	1093.57678	+2	0.00000e+000	P17225	Polypyrimidine tract-binding protein 1
GLSVPNVHGALAPLAIPSAAAAAAASR	2452.355	+3	0.00000e+000	P17225	Polypyrimidine tract-binding protein 1
IIVENLFYPVTLDVLHQIFSK	2487.37773	+3	0.00000e+000	P17225	Polypyrimidine tract-binding protein 1
VTNLLMLK	930.55721	+2	7.25634e-003	P17225,Q8BHD7	Polypyrimidine tract-binding protein 1,Polypyrimidine tract-binding protein 3
DYTRPDLPSGDSQPSLDQTMAAAFG	2639.18097	+3	4.92435e-003	P17225	Polypyrimidine tract-binding protein 1
VAPAPAVVK	850.52763	+2	0.00000e+000	P12970	60S ribosomal protein L7a
HWGGNVLGPK	1063.55632	+2	0.00000e+000	P12970	60S ribosomal protein L7a
KVVNPLFEK	1072.62807	+2;+3	0.00000e+000	P12970	60S ribosomal protein L7a
NFGIGQDIQPK	1215.62479	+2	0.00000e+000	P12970	60S ribosomal protein L7a
AGVNTVTTLVENKK	1472.81986	+3	0.00000e+000	P12970	60S ribosomal protein L7a
TCTTVAFTQVNSEDK	1699.77234	+2	0.00000e+000	P12970	60S ribosomal protein L7a
TCTTVAFTQVNSEDKGALAK	2140.04704	+3	0.00000e+000	P12970	60S ribosomal protein L7a
LKVPPAINQFTQALDR	1810.0101	+3	0.00000e+000	P12970	60S ribosomal protein L7a
VVNPLFEK	944.53311	+2	0.00000e+000	P12970	60S ribosomal protein L7a
AQLVVIAHDVDPIELVVFLPALCR	2686.48804	+3	0.00000e+000	P12970	60S ribosomal protein L7a
GFGFILFK	927.52184	+2	0.00000e+000	Q99020	Heterogeneous nuclear ribonucleoprotein A/B
FGEVVDCTIK	1166.56418	+2	0.00000e+000	Q99020,Q9Z130	Heterogeneous nuclear ribonucleoprotein A/B,Heterogeneous nuclear ribonucleoprotein D-like
IFVGGLNPEATEEK	1502.76166	+2	0.00000e+000	Q99020	Heterogeneous nuclear ribonucleoprotein A/B
EVYQQQQYGSGGRGNR + Methyl (R)	1839.86122	+3	0.00000e+000	Q99020	Heterogeneous nuclear ribonucleoprotein A/B
EVYQQQQYGSGGRGNR + Dimethyl (R)	1853.87686	+3	0.00000e+000	Q99020	Heterogeneous nuclear ribonucleoprotein A/B
EYFGQFGEIEAIELPIDPK	2194.08337	+2;+3	0.00000e+000	Q99020	Heterogeneous nuclear ribonucleoprotein A/B
EVYQQQQYGSGGR	1498.68007	+2	0.00000e+000	Q99020	Heterogeneous nuclear ribonucleoprotein A/B
GFVFITFK	957.53241	+2	0.00000e+000	Q99020	Heterogeneous nuclear ribonucleoprotein A/B
RGGHQNNYKPY + Dimethyl (R)	1360.66361	+3	0.00000e+000	Q99020	Heterogeneous nuclear ribonucleoprotein A/B
MFVGGLSWDTSK	1326.62784	+2	0.00000e+000	Q99020	Heterogeneous nuclear ribonucleoprotein A/B
ALEAVFGK	833.46469	+2	0.00000e+000	Q9WV02,Q91VM5	RNA-binding motif protein, X chromosome,RNA binding motif protein, X-linked-like-1
DSYESYGNSR	1176.46832	+2	0.00000e+000	Q9WV02,Q91VM5	RNA-binding motif protein, X chromosome,RNA binding motif protein, X-linked-like-1
DYSDHPSGGSYR	1339.54291	+2;+3	0.00000e+000	Q9WV02,Q91VM5	RNA-binding motif protein, X chromosome,RNA binding motif protein, X-linked-like-1
GFAFVTFESPADAK	1485.71401	+2	0.00000e+000	Q9WV02,Q91VM5	RNA-binding motif protein, X chromosome,RNA binding motif protein, X-linked-like-1
DRDYSDHPSGGSYR	1610.67096	+4	0.00000e+000	Q9WV02,Q91VM5	RNA-binding motif protein, X chromosome,RNA binding motif protein, X-linked-like-1
KPAAAAGAK	783.46025	+2	0.00000e+000	P43277,P43274	Histone H1.3,Histone H1.4
PAAPAAPAPVEK	1117.61313	+2	7.56236e-003	P43277	Histone H1.3
KALAAAGYDVEK	1234.65572	+2;+3	0.00000e+000	P43277,P43274,P15864	Histone H1.3,Histone H1.4,Histone H1.2
KATGAATPK	843.4814	+2	0.00000e+000	P43277,P15864	Histone H1.3,Histone H1.2
SETAPAAPAAPAPVEK	1505.77254	+2	0.00000e+000	P43277	Histone H1.3
SGVSLAALKK	972.59676	+3	0.00000e+000	P43277,P43274,P15864	Histone H1.3,Histone H1.4,Histone H1.2
LLPHIR	747.47553	+2	2.79487e-003	P14869	60S acidic ribosomal protein P0
EDLTEIR	874.43959	+2	0.00000e+000	P14869	60S acidic ribosomal protein P0
CFIVGADNVGSK	1265.60744	+2	0.00000e+000	P14869	60S acidic ribosomal protein P0
AGAIAPCEVTVPAQNTGLGPEK	2179.09431	+2;+3	0.00000e+000	P14869	60S acidic ribosomal protein P0
GTIEILSDVQLIK	1427.82353	+2	0.00000e+000	P14869	60S acidic ribosomal protein P0
VLALSVETEYTFPLTEK	1939.019	+2;+3	0.00000e+000	P14869	60S acidic ribosomal protein P0
SNYFLK	770.39627	+2	9.75009e-003	P14869	60S acidic ribosomal protein P0
AAAAPAAAATTAAPAAAAAPAK	1775.95293	+2	0.00000e+000	P14869	60S acidic ribosomal protein P0
GHLENNPALEK	1220.61491	+3	0.00000e+000	P14869	60S acidic ribosomal protein P0
SVETEYTFPLTEK	1542.74535	+2	0.00000e+000	P14869	60S acidic ribosomal protein P0
AVGIWHCGSCMK	1404.61009	+2;+3	0.00000e+000	P61514	60S ribosomal protein L37a
TVAGGAWTY	924.43414	+1	4.92435e-003	P61514	60S ribosomal protein L37a
KAAGTATAK	817.46574	+2	2.66685e-003	P43274	Histone H1.4
KTSGPPVSELITK	1355.76602	+2;+3	0.00000e+000	P43274	Histone H1.4
SETAPAAPAAPAPAEK	1477.74123	+2	0.00000e+000	P43274	Histone H1.4
AASGEAKPQAK	1056.55634	+2	0.00000e+000	P15864	Histone H1.2
GILVQTK	757.46979	+2	2.53617e-003	P15864	Histone H1.2
HLTDAYFK	993.49197	+2	0.00000e+000	P47911	60S ribosomal protein L6
AVDLQILPK	995.60152	+2	0.00000e+000	P47911	60S ribosomal protein L6
YYPTEDVPR	1138.52948	+2	0.00000e+000	P47911	60S ribosomal protein L6
AVPQLQGYLR	1143.64003	+2	0.00000e+000	P47911	60S ribosomal protein L6
EKYEITEQR	1194.58803	+2	0.00000e+000	P47911	60S ribosomal protein L6
SSITPGTVLIILTGR	1526.9032	+2;+3	0.00000e+000	P47911	60S ribosomal protein L6
QLDSGLLLVTGPLVINR	1807.05673	+2;+3	0.00000e+000	P47911	60S ribosomal protein L6
FVIATSTK	865.49092	+2	0.00000e+000	P47911	60S ribosomal protein L6
YEITEQR	937.45049	+2	0.00000e+000	P47911	60S ribosomal protein L6
VDISDVK	774.41234	+2	0.00000e+000	P47911	60S ribosomal protein L6
HQEGEIFDTEKEK	1588.73689	+3	0.00000e+000	P47911	60S ribosomal protein L6
GLPWSCSADEVQR	1503.67763	+2	0.00000e+000	O35737	Heterogeneous nuclear ribonucleoprotein H
STGEAFVQFASQEIAEK	1840.88429	+2;+3	0.00000e+000	O35737,P70333	Heterogeneous nuclear ribonucleoprotein H,Heterogeneous nuclear ribonucleoprotein H2
HTGPNSPDTANDGFVR	1683.76013	+2;+3	0.00000e+000	O35737,P70333	Heterogeneous nuclear ribonucleoprotein H,Heterogeneous nuclear ribonucleoprotein H2
GITLPVDFQGR	1201.64554	+2	0.00000e+000	O35737	Heterogeneous nuclear ribonucleoprotein H
YGDGGSTFQSTTGHCVH	1809.73772	+3	0.00000e+000	O35737	Heterogeneous nuclear ribonucleoprotein H
YVEVFK	783.41669	+2	6.24628e-003	O35737,P70333	Heterogeneous nuclear ribonucleoprotein H,Heterogeneous nuclear ribonucleoprotein H2
NSIGRGAGFER + Dimethyl (R)	1190.6156	+3	0.00000e+000	O35737,P70333	Heterogeneous nuclear ribonucleoprotein H,Heterogeneous nuclear ribonucleoprotein H2
RGAYGGGYGGYDDYNGYNDGYGFGSDR + Dimethyl (R)	2900.16989	+3	0.00000e+000	O35737	Heterogeneous nuclear ribonucleoprotein H
PSGEAFVELESEDEVK	1763.81012	+2	0.00000e+000	O35737,P70333	Heterogeneous nuclear ribonucleoprotein H,Heterogeneous nuclear ribonucleoprotein H2
YVELFLNSTAGASGGAYEHR	2141.01776	+3	0.00000e+000	O35737	Heterogeneous nuclear ribonucleoprotein H
EEIVQFFSGLEIVPNGITLPVDFQGR	2903.50693	+3	0.00000e+000	O35737	Heterogeneous nuclear ribonucleoprotein H
GGKPEPPAMPQPVPTA	1572.79701	+2	8.60215e-003	P62908	40S ribosomal protein S3
GVNLDPLGK	911.50763	+2	0.00000e+000	Q922K7	Probable 28S rRNA (cytosine-C(5))-methyltransferase
FLPAAGDENSK	1147.55093	+2	0.00000e+000	Q922K7	Probable 28S rRNA (cytosine-C(5))-methyltransferase
NTGVILANDANADR	1442.71135	+2	0.00000e+000	Q922K7	Probable 28S rRNA (cytosine-C(5))-methyltransferase
VLLDAPCSGTGVISK	1515.79669	+2	0.00000e+000	Q922K7	Probable 28S rRNA (cytosine-C(5))-methyltransferase
ELLLSAIDSVNAASK	1529.83005	+2	0.00000e+000	Q922K7	Probable 28S rRNA (cytosine-C(5))-methyltransferase
LGVTNTIISHYDGR	1544.79471	+2;+3	0.00000e+000	Q922K7	Probable 28S rRNA (cytosine-C(5))-methyltransferase
AQDATAGVLWNEEDTDEDEDDDGVSPESHPR + Phospho (ST)	3478.35941	+3	9.61220e-003	Q922K7	Probable 28S rRNA (cytosine-C(5))-methyltransferase
IQDIVGVLR	1011.60768	+2	0.00000e+000	Q922K7	Probable 28S rRNA (cytosine-C(5))-methyltransferase
AGPIWDLR	926.49739	+2	0.00000e+000	Q7TMK9	Heterogeneous nuclear ribonucleoprotein Q
TGYTLDVTTGQR	1310.64667	+2	0.00000e+000	Q7TMK9	Heterogeneous nuclear ribonucleoprotein Q
NLANTVTEEILEK	1472.7722	+2	0.00000e+000	Q7TMK9	Heterogeneous nuclear ribonucleoprotein Q
EFNEDGALAVLQQFK	1707.84679	+2	0.00000e+000	Q7TMK9	Heterogeneous nuclear ribonucleoprotein Q
LDEIYVAGLVAHSDLDER	2014.00072	+3	0.00000e+000	Q7TMK9	Heterogeneous nuclear ribonucleoprotein Q
GFCFLEYEDHK	1443.6129	+3	0.00000e+000	Q7TMK9	Heterogeneous nuclear ribonucleoprotein Q
VTEGLTDVILYHQPDDK	1941.96838	+3	0.00000e+000	Q7TMK9	Heterogeneous nuclear ribonucleoprotein Q
KVWGNVGTVEWADPIEDPDPEVMAK + Methyl (K); Oxidation (M)	2811.34256	+3	0.00000e+000	Q7TMK9	Heterogeneous nuclear ribonucleoprotein Q
DLEGENIEIVFAKPPDQK	2041.03676	+3	0.00000e+000	Q7TMK9	Heterogeneous nuclear ribonucleoprotein Q
DLFEDELVPLFEK	1592.79738	+2	0.00000e+000	Q7TMK9	Heterogeneous nuclear ribonucleoprotein Q
LFVGSIPK	859.51674	+2	0.00000e+000	Q7TMK9	Heterogeneous nuclear ribonucleoprotein Q
KYGGPPPDSVYSGQQPSVGTEIFVGK	2693.33373	+3	0.00000e+000	Q7TMK9	Heterogeneous nuclear ribonucleoprotein Q
GGVSLPALK	840.5069	+2	0.00000e+000	P43276	Histone H1.5
SETAPAETAAPAPVEK	1567.77293	+2	0.00000e+000	P43276	Histone H1.5
ALAAGGYDVEKN	1206.58804	+2	0.00000e+000	P43276	Histone H1.5
KALAAGGYDVEK	1220.64008	+3	0.00000e+000	P43276	Histone H1.5
GGVSLPALKK	968.60185	+3	2.66756e-003	P43276	Histone H1.5
IASEASR	732.37659	+2	0.00000e+000	Q64475,P10853,Q8CGP1,Q8CGP2,P70696	Histone H2B type 1-B,Histone H2B type 1-F/J/L,Histone H2B type 1-K,Histone H2B type 1-P,Histone H2B type 1-A
VNDIFER	891.44502	+2	0.00000e+000	Q64475,P10853,Q8CGP1,Q8CGP2,Q6ZWY9,Q64478,P10854,Q64525	Histone H2B type 1-B,Histone H2B type 1-F/J/L,Histone H2B type 1-K,Histone H2B type 1-P,Histone H2B type 1-C/E/G,Histone H2B type 1-H,Histone H2B type 1-M,Histone H2B type 2-B
SFVNDIFER	1125.54547	+2	0.00000e+000	Q64475,P10853,Q8CGP1,Q8CGP2,Q6ZWY9,Q64478,P10854,Q64525	Histone H2B type 1-B,Histone H2B type 1-F/J/L,Histone H2B type 1-K,Histone H2B type 1-P,Histone H2B type 1-C/E/G,Histone H2B type 1-H,Histone H2B type 1-M,Histone H2B type 2-B
EIQTAVR	815.4501	+2	2.79487e-003	Q64475,P10853,Q8CGP1,Q8CGP2,Q6ZWY9,Q64478,P10854,Q64525,P70696	Histone H2B type 1-B,Histone H2B type 1-F/J/L,Histone H2B type 1-K,Histone H2B type 1-P,Histone H2B type 1-C/E/G,Histone H2B type 1-H,Histone H2B type 1-M,Histone H2B type 2-B,Histone H2B type 1-A
AMGIMNSFVNDIFER	1742.812	+2	0.00000e+000	Q64475,P10853,Q8CGP1,Q8CGP2,Q6ZWY9,Q64478,P10854,Q64525	Histone H2B type 1-B,Histone H2B type 1-F/J/L,Histone H2B type 1-K,Histone H2B type 1-P,Histone H2B type 1-C/E/G,Histone H2B type 1-H,Histone H2B type 1-M,Histone H2B type 2-B
DLKPSTPR	912.50287	+3	5.17241e-003	Q61937	Nucleophosmin
DELHIVEAEAMNYEGSPIK	2144.00954	+3	0.00000e+000	Q61937	Nucleophosmin
CGSGPVHISGQHLVAVEEDAESEDEDEEDVK + Phospho (ST)	3445.41408	+4	0.00000e+000	Q61937	Nucleophosmin
GPSSVEDIK	930.46582	+2	0.00000e+000	Q61937	Nucleophosmin
TVSLGAGAK	802.45487	+2	0.00000e+000	Q61937	Nucleophosmin
LFGCELK	865.43677	+2	0.00000e+000	Q61937	Nucleophosmin
MTDQEAIQDLWQWR	1818.83591	+2	0.00000e+000	Q61937	Nucleophosmin
VSLGGFEITPPVVLR	1582.9083	+2	0.00000e+000	Q61937	Nucleophosmin
SVPTWLK	829.46979	+2	7.34881e-003	P62301	40S ribosomal protein S13
AFPSYF	730.33263	+1	4.93105e-003	Q9CQ69	Cytochrome b-c1 complex subunit 8
LSIVPVR	782.50142	+2	0.00000e+000	P25444	40S ribosomal protein S2
GTGIVSAPVPK	1024.59171	+2	0.00000e+000	P25444	40S ribosomal protein S2
GCTATLGNFAK	1138.5441	+2	0.00000e+000	P25444	40S ribosomal protein S2
AEDKEWIPVTK	1314.68195	+2;+3	0.00000e+000	P25444	40S ribosomal protein S2
SPYQEFTDHLVK	1462.70924	+2;+3	0.00000e+000	P25444	40S ribosomal protein S2
IGKPHTVPCK	1135.6172	+3	0.00000e+000	P25444	40S ribosomal protein S2
HFWGLR	814.42384	+2	0.00000e+000	P62270	40S ribosomal protein S18
IKFPLPHR	1006.60761	+3	0.00000e+000	P62717	60S ribosomal protein L18a
IFAPNHVVAK	1094.62366	+2;+3	0.00000e+000	P62717	60S ribosomal protein L18a
FWYFVSQLK	1216.62808	+2	0.00000e+000	P62717	60S ribosomal protein L18a
DLTTAGAVTQCYR	1454.68239	+2	0.00000e+000	P62717	60S ribosomal protein L18a
SSGEIVYCGQVFEK	1601.73956	+2	0.00000e+000	P62717	60S ribosomal protein L18a
NFGIWLR	904.49191	+2	5.89441e-003	P62717	60S ribosomal protein L18a
RPNTFF	780.39188	+2	2.53617e-003	P62717	60S ribosomal protein L18a
FAPNHVVAK	981.5396	+2	0.00000e+000	P62717	60S ribosomal protein L18a
AHSIQIMK	926.50075	+2	4.92435e-003	P62717	60S ribosomal protein L18a
NIEDVIAQGVGK	1241.66156	+2	0.00000e+000	P99027	60S acidic ribosomal protein P2
ILDSVGIEADDDRLNK	1771.89519	+2;+3	0.00000e+000	P99027	60S acidic ribosomal protein P2
LASVPAGGAVAVSAAPGSAAPAAGSAPAAAEEK	2773.42459	+3;+4	0.00000e+000	P99027	60S acidic ribosomal protein P2
LLAALGGNSSPSAK	1284.70374	+2	0.00000e+000	P99027	60S acidic ribosomal protein P2
AAPGSAAPAAGSAPAAAEEK	1693.82707	+2	0.00000e+000	P99027	60S acidic ribosomal protein P2
LAALGGNSSPSAK	1171.61967	+2	0.00000e+000	P99027	60S acidic ribosomal protein P2
ILQVSFK	833.50108	+2	0.00000e+000	P70372	ELAV-like protein 1
VLVDQTTGLSR	1187.65102	+2	0.00000e+000	P70372	ELAV-like protein 1
DANLYISGLPR	1217.64041	+2	0.00000e+000	P70372	ELAV-like protein 1
SLFSSIGEVESAK	1352.68234	+2	0.00000e+000	P70372	ELAV-like protein 1
SLGYGFVNYVTAK	1417.72417	+2	0.00000e+000	P70372	ELAV-like protein 1
FGGPVHHQAQR	1232.6163	+3	0.00000e+000	P70372	ELAV-like protein 1
VAGHSLGYGFVNYVTAK	1781.91008	+3	0.00000e+000	P70372	ELAV-like protein 1
SEAEEAITSFNGHKPPGSSEPITVK	2611.27655	+4	0.00000e+000	P70372	ELAV-like protein 1
LAFVIR	717.45374	+2	0.00000e+000	P14148,Q9D8M4	60S ribosomal protein L7,60S ribosomal protein L7-like 1
VLQLLR	740.49085	+2	5.13862e-003	P14148,Q69ZU6	60S ribosomal protein L7,Thrombospondin type-1 domain-containing protein 7A
KVLQLLR	868.5858	+2	0.00000e+000	P14148	60S ribosomal protein L7
SVNELIYK	964.52292	+2	0.00000e+000	P14148	60S ribosomal protein L7
KAGNFYVPAEPK	1319.68736	+2	0.00000e+000	P14148	60S ribosomal protein L7
TTHFVEGGDAGNR	1359.61676	+2;+3	0.00000e+000	P14148	60S ribosomal protein L7
IVEPYIAWGYPNLK	1661.8817	+2	0.00000e+000	P14148	60S ribosomal protein L7
TTHFVEGGDAGNREDQINR	2114.97296	+3;+4	0.00000e+000	P14148	60S ribosomal protein L7
IAWGYPNLK	1060.57054	+2	0.00000e+000	P14148	60S ribosomal protein L7
IALTDNSLIAR	1185.67171	+2	0.00000e+000	P14148	60S ribosomal protein L7
EANNFLWPFK	1264.62404	+2	0.00000e+000	P14148	60S ribosomal protein L7
AGNFYVPAEPK	1191.59241	+2	0.00000e+000	P14148	60S ribosomal protein L7
VATVPGTLK	884.53313	+2	0.00000e+000	P14148	60S ribosomal protein L7
QIFNGTFVK	1052.56549	+2	0.00000e+000	P14148	60S ribosomal protein L7
KVPAVPETLK	1080.65428	+3	7.25634e-003	P14148	60S ribosomal protein L7
IAGEASR	702.36603	+2	6.80743e-003	Q6ZWY9,Q64478,P10854,Q64525	Histone H2B type 1-C/E/G,Histone H2B type 1-H,Histone H2B type 1-M,Histone H2B type 2-B
KVPVSVNLLAK	1166.73868	+3	0.00000e+000	Q8BVY0	Ribosomal L1 domain-containing protein 1
DEFDSPEQTEGFYK	1690.69986	+2	0.00000e+000	Q8BVY0	Ribosomal L1 domain-containing protein 1
ALLATETPEASAPGTSGK	1699.86282	+2	0.00000e+000	Q8BVY0	Ribosomal L1 domain-containing protein 1
VTEECEEAIPQLVPIGETPDKENVK	2823.38478	+3	0.00000e+000	Q8BVY0	Ribosomal L1 domain-containing protein 1
HLPSHIGR	915.50388	+3	0.00000e+000	Q8BVY0	Ribosomal L1 domain-containing protein 1
KPEASSFSTPR	1205.60403	+3	0.00000e+000	Q8BVY0	Ribosomal L1 domain-containing protein 1
ATSLLTQSGLASSAPAK	1601.86243	+2	0.00000e+000	Q8BVY0	Ribosomal L1 domain-containing protein 1
KATSLLTQSGLASSAPAK	1729.95738	+2;+3	0.00000e+000	Q8BVY0	Ribosomal L1 domain-containing protein 1
CITGTVLNISK	1204.64856	+2	0.00000e+000	Q8BVY0	Ribosomal L1 domain-containing protein 1
VPVSVNLLAK	1038.64372	+2	0.00000e+000	Q8BVY0	Ribosomal L1 domain-containing protein 1
LLGSFEVFITDAR	1466.77693	+2	0.00000e+000	Q8BVY0	Ribosomal L1 domain-containing protein 1
HGVNTISQIIPFK	1452.8089	+2;+3	0.00000e+000	Q8BVY0	Ribosomal L1 domain-containing protein 1
VYSAAILEYLTAEVLELAGNASK	2424.27875	+3	0.00000e+000	Q3THW5,P0C0S6	Histone H2A.V,Histone H2A.Z
FEDTNLCAIHAK	1417.66599	+2	0.00000e+000	P84244,P02301,P84228,P68433	Histone H3.3,Histone H3.3C,Histone H3.2,Histone H3.1
QEASEAYLVGLFEDTNLCAIHAK	2578.23732	+3	0.00000e+000	P84244,P02301,P84228	Histone H3.3,Histone H3.3C,Histone H3.2
FQSAAIGALQEASEAYLVGLFEDTNLCAIHAK	3436.69727	+3;+4	0.00000e+000	P84244,P02301	Histone H3.3,Histone H3.3C
GLFEDTNLCAIHAK	1587.77152	+3	0.00000e+000	P84244,P02301,P84228,P68433	Histone H3.3,Histone H3.3C,Histone H3.2,Histone H3.1
EASEAYLVGLFEDTNLCAIHAK	2450.17874	+3	0.00000e+000	P84244,P02301,P84228	Histone H3.3,Histone H3.3C,Histone H3.2
SAPATGGVKKPHR + Methyl (K)	1318.74696	+4	0.00000e+000	P84228,P68433	Histone H3.2,Histone H3.1
GGNFGFGDSR	1012.43628	+2	0.00000e+000	O88569	Heterogeneous nuclear ribonucleoproteins A2/B1
DYFEEYGK	1049.43417	+2	0.00000e+000	O88569	Heterogeneous nuclear ribonucleoproteins A2/B1
IDTIEIITDR	1187.63975	+2	0.00000e+000	O88569	Heterogeneous nuclear ribonucleoproteins A2/B1
SFETTEESLR	1197.55133	+2	0.00000e+000	O88569	Heterogeneous nuclear ribonucleoproteins A2/B1
GGGGNFGPGPGSNFR	1376.62219	+2	0.00000e+000	O88569	Heterogeneous nuclear ribonucleoproteins A2/B1
GFGFVTFDDHDPVDK	1694.75771	+2;+3	0.00000e+000	O88569	Heterogeneous nuclear ribonucleoproteins A2/B1
NYYEQWGK	1086.47704	+2	0.00000e+000	O88569	Heterogeneous nuclear ribonucleoproteins A2/B1
GFVTFDDHDPVDK	1490.66782	+2	3.86801e-003	O88569	Heterogeneous nuclear ribonucleoproteins A2/B1
LFIGGLSFETTEESLR	1797.91487	+2	0.00000e+000	O88569	Heterogeneous nuclear ribonucleoproteins A2/B1
TLETVPLER	1056.58151	+2	0.00000e+000	O88569	Heterogeneous nuclear ribonucleoproteins A2/B1
FDDHDPVDK	1086.46182	+3	0.00000e+000	O88569	Heterogeneous nuclear ribonucleoproteins A2/B1
EESGKPGAHVTVK	1337.69392	+4	0.00000e+000	O88569	Heterogeneous nuclear ribonucleoproteins A2/B1
VSDIQSQLEK	1145.5928	+2	0.00000e+000	Q8K363	ATP-dependent RNA helicase DDX18
NLQCLVIDEADR	1444.69801	+2	0.00000e+000	Q8K363	ATP-dependent RNA helicase DDX18
LLNGINIIVATPGR	1449.86673	+2	0.00000e+000	Q8K363	ATP-dependent RNA helicase DDX18
VPLNQFDFSWSK	1466.71942	+2	0.00000e+000	Q8K363	ATP-dependent RNA helicase DDX18
SIRPLLEGR	1039.6138	+3	0.00000e+000	Q8K363	ATP-dependent RNA helicase DDX18
VPPFVDLNVSSHDGK	1609.81004	+3	0.00000e+000	Q8K363	ATP-dependent RNA helicase DDX18
LQETSDTSLSQPQNGDVPK	2042.97565	+2	0.00000e+000	Q8K363	ATP-dependent RNA helicase DDX18
ILDVGFEEELK	1290.67072	+2	0.00000e+000	Q8K363	ATP-dependent RNA helicase DDX18
GLDVEDVK	873.44437	+2	0.00000e+000	Q61656,Q501J6	Probable ATP-dependent RNA helicase DDX5,Probable ATP-dependent RNA helicase DDX17
TIVFVETK	935.53279	+2	0.00000e+000	Q61656	Probable ATP-dependent RNA helicase DDX5
WNLDELPK	1013.51817	+2	0.00000e+000	Q61656	Probable ATP-dependent RNA helicase DDX5
STCIYGGAPK	1052.49608	+2	0.00000e+000	Q61656,Q501J6	Probable ATP-dependent RNA helicase DDX5,Probable ATP-dependent RNA helicase DDX17
TAQEVDTYR	1081.504	+2	0.00000e+000	Q61656	Probable ATP-dependent RNA helicase DDX5
APILIATDVASR	1225.70302	+2	0.00000e+000	Q61656,Q501J6	Probable ATP-dependent RNA helicase DDX5,Probable ATP-dependent RNA helicase DDX17
ELAQQVQQVAAEYCR	1791.85736	+2	0.00000e+000	Q61656	Probable ATP-dependent RNA helicase DDX5
GDGPICLVLAPTR	1367.72313	+2	0.00000e+000	Q61656,Q501J6	Probable ATP-dependent RNA helicase DDX5,Probable ATP-dependent RNA helicase DDX17
LLQLVEDR	984.56038	+2	0.00000e+000	Q61656	Probable ATP-dependent RNA helicase DDX5
LIDFLECGK	1093.54778	+2	0.00000e+000	Q61656	Probable ATP-dependent RNA helicase DDX5
NFYQEHPDLAR	1388.64729	+2;+3	0.00000e+000	Q61656	Probable ATP-dependent RNA helicase DDX5
FVINYDYPNSSEDYIHR	2130.96466	+3	0.00000e+000	Q61656	Probable ATP-dependent RNA helicase DDX5
YLVLDEADR	1092.54512	+2	0.00000e+000	Q61656,Q501J6,Q62167	Probable ATP-dependent RNA helicase DDX5,Probable ATP-dependent RNA helicase DDX17,ATP-dependent RNA helicase DDX3X
TTYLVLDEADR	1294.64049	+2	0.00000e+000	Q61656	Probable ATP-dependent RNA helicase DDX5
TGTAYTFFTPNNIK	1573.77766	+2	0.00000e+000	Q61656	Probable ATP-dependent RNA helicase DDX5
QLAEDFLK	962.50728	+2	0.00000e+000	Q61656	Probable ATP-dependent RNA helicase DDX5
IGVLDEGK	829.45453	+2	0.00000e+000	Q6ZWN5	40S ribosomal protein S9
LIGEYGLR	919.5127	+2	0.00000e+000	Q6ZWN5	40S ribosomal protein S9
IEDFLER	920.46033	+2	0.00000e+000	Q6ZWN5	40S ribosomal protein S9
LDYILGLK	933.5535	+2	0.00000e+000	Q6ZWN5	40S ribosomal protein S9
LFEGNALLR	1031.57635	+2	0.00000e+000	Q6ZWN5	40S ribosomal protein S9
QVVNIPSFIVR	1270.73976	+2	0.00000e+000	Q6ZWN5	40S ribosomal protein S9
KQVVNIPSFIVR	1398.83472	+2;+3	0.00000e+000	Q6ZWN5	40S ribosomal protein S9
ELLTLDEKDPR	1327.69832	+2;+3	0.00000e+000	Q6ZWN5	40S ribosomal protein S9
LQTQVFK	862.49126	+2	0.00000e+000	Q6ZWN5	40S ribosomal protein S9
ELLTLDEK	959.5175	+2	0.00000e+000	Q6ZWN5	40S ribosomal protein S9
HIDFSLR	886.4661	+2	0.00000e+000	Q6ZWN5	40S ribosomal protein S9
RLQTQVFK	1018.59236	+2	4.92435e-003	Q6ZWN5	40S ribosomal protein S9
ILQDGGLQVVEK	1297.72417	+2	0.00000e+000	Q61753	D-3-phosphoglycerate dehydrogenase
VLISDSLDPCCR	1433.66429	+2	0.00000e+000	Q61753	D-3-phosphoglycerate dehydrogenase
AGTGVDNVDLEAATR	1487.7216	+2	0.00000e+000	Q61753	D-3-phosphoglycerate dehydrogenase
GGIVDEGALLR	1098.60332	+2	5.26390e-003	Q61753	D-3-phosphoglycerate dehydrogenase
ALVDHENVISCPHLGASTK	2047.01567	+4	0.00000e+000	Q61753	D-3-phosphoglycerate dehydrogenase
SHALVAGIDR	1037.56178	+2;+3	0.00000e+000	P61358	60S ribosomal protein L27
NIDDGTSDRPYSH	1475.6277	+2;+3	0.00000e+000	P61358	60S ribosomal protein L27
NIDDGTSDRPY	1251.53676	+2	9.75009e-003	P61358	60S ribosomal protein L27
DVFRDPALK	1059.57129	+2	0.00000e+000	P61358	60S ribosomal protein L27
AIAAAAAAAAAK	969.56067	+2	0.00000e+000	Q9CR57	60S ribosomal protein L14
ALVDGPCTR	987.48077	+2	0.00000e+000	Q9CR57	60S ribosomal protein L14
VAYISFGPHAGK	1245.6506	+3	0.00000e+000	Q9CR57	60S ribosomal protein L14
LVAIVDVIDQNR	1353.76161	+2	0.00000e+000	Q9CR57	60S ribosomal protein L14
QWGWTQGR	1017.47807	+2	0.00000e+000	Q9CPR4	60S ribosomal protein L17
YSLDPENPTK	1162.5506	+2	0.00000e+000	Q9CPR4	60S ribosomal protein L17
EQIVPKPEEEVAQK	1622.85152	+2;+3	0.00000e+000	Q9CPR4	60S ribosomal protein L17
GLDVDSLVIEHIQVNK	1777.95741	+2;+3	0.00000e+000	Q9CPR4	60S ribosomal protein L17
SAEFLLH	815.41774	+2	0.00000e+000	Q9CPR4	60S ribosomal protein L17
AFSYYGPLR	1072.53416	+2	0.00000e+000	Q8BL97	Serine/arginine-rich splicing factor 7
VYVGNLGTGAGK	1134.60333	+2	0.00000e+000	Q8BL97	Serine/arginine-rich splicing factor 7
NPPGFAFVEFEDPR	1620.75726	+2;+3	0.00000e+000	Q8BL97,P84104	Serine/arginine-rich splicing factor 7,Serine/arginine-rich splicing factor 3
NPPGFAFVEFEDPRDAEDAVR	2377.09749	+3	0.00000e+000	Q8BL97	Serine/arginine-rich splicing factor 7
TVWIAR	744.42825	+2	5.48083e-003	Q8BL97	Serine/arginine-rich splicing factor 7
GHYAYDCHR	1177.47232	+3	0.00000e+000	Q8BL97	Serine/arginine-rich splicing factor 7
YHPGYFGK	967.4552	+2;+3	0.00000e+000	P14115	60S ribosomal protein L27a
RNQSFCPTVNLDK	1577.76202	+2	0.00000e+000	P14115	60S ribosomal protein L27a
TNRPPLSLSR	1139.64108	+2;+3	0.00000e+000	P35980	60S ribosomal protein L18
TNSTFNQVVLK	1249.66666	+2	0.00000e+000	P35980	60S ribosomal protein L18
ILTFDQLALESPK	1473.80788	+2	0.00000e+000	P35980	60S ribosomal protein L18
APGTPHSHTKPYVR	1546.80046	+4	0.00000e+000	P35980	60S ribosomal protein L18
TAVVVGTVTDDVR	1330.70929	+2	0.00000e+000	P35980	60S ribosomal protein L18
LYDIDVAK	935.49638	+2	0.00000e+000	P62751	60S ribosomal protein L23a
LDHYAIIK	971.54399	+2;+3	0.00000e+000	P62751	60S ribosomal protein L23a
KLYDIDVAK	1063.59134	+2	0.00000e+000	P62751	60S ribosomal protein L23a
NKLDHYAIIK	1213.68187	+3	0.00000e+000	P62751	60S ribosomal protein L23a
VLCLAVAVGHVK	1264.73257	+2;+3	0.00000e+000	P53026	60S ribosomal protein L10a
LAVNFLVSLLK	1215.75908	+2	0.00000e+000	P53026	60S ribosomal protein L10a
LASESLIK	859.50145	+2	0.00000e+000	P53026	60S ribosomal protein L10a
DTLYEAVR	965.4818	+2	9.41316e-003	P53026	60S ribosomal protein L10a
EAAEQDVEK	1017.46144	+2	0.00000e+000	P47963	60S ribosomal protein L13
PASGPIRPIVR	1161.69821	+2	0.00000e+000	P47963	60S ribosomal protein L13
LATQLTGPVMPIR	1395.7908	+2	0.00000e+000	P47963	60S ribosomal protein L13
VITEEEK	846.43344	+2	0.00000e+000	P47963	60S ribosomal protein L13
KGDSSAEELK	1062.51929	+2	4.93105e-003	P47963	60S ribosomal protein L13
VFVGGLSPDTSEEQIK	1704.85704	+2	0.00000e+000	Q9Z130	Heterogeneous nuclear ribonucleoprotein D-like
GFGFVLFK	913.5062	+2	0.00000e+000	Q9Z130,Q60668	Heterogeneous nuclear ribonucleoprotein D-like,Heterogeneous nuclear ribonucleoprotein D0
ASRGGGNHQNNYQPY + Dimethyl (R)	1689.76076	+3	0.00000e+000	Q9Z130	Heterogeneous nuclear ribonucleoprotein D-like
GFCFITYTDEEPVKK	1832.86549	+3	0.00000e+000	Q9Z130	Heterogeneous nuclear ribonucleoprotein D-like
DLTEYLSR	995.49236	+2	0.00000e+000	Q9Z130	Heterogeneous nuclear ribonucleoprotein D-like
AEGTVFTEEDFQK	1499.67801	+2	0.00000e+000	Q8C6B9	Active regulator of SIRT1
KAEGTVFTEEDFQK	1627.77296	+3	0.00000e+000	Q8C6B9	Active regulator of SIRT1
STVPESVTQQILQQNQGR	2012.02869	+2;+3	0.00000e+000	Q8C6B9	Active regulator of SIRT1
GLELLAASEAPR	1225.66661	+2	0.00000e+000	Q8C6B9	Active regulator of SIRT1
RGLELLAASEAPR	1381.76772	+3	0.00000e+000	Q8C6B9	Active regulator of SIRT1
HPHDIIDDINSGAVECPAS	2045.91127	+2;+3	0.00000e+000	P35979	60S ribosomal protein L12
DAETTLTELRR	1303.67317	+2	2.66756e-003	P05784	Keratin, type I cytoskeletal 18
SVWGGSVGSAGLAGMGGIQTEK	2047.99971	+2	0.00000e+000	P05784	Keratin, type I cytoskeletal 18
TPGPGAQSALR	1053.5567	+2	0.00000e+000	P62264	40S ribosomal protein S14
ASFNDTFVHVTDLSGK	1736.83699	+3	0.00000e+000	P62264	40S ribosomal protein S14
ADRDESSPYAAMLAAQDVAQR	2264.04912	+3	0.00000e+000	P62264	40S ribosomal protein S14
KEEQVISLGPQVAEGENVFGVCHIF	2785.37453	+3	0.00000e+000	P62264	40S ribosomal protein S14
AQPSVSLGAPYR	1244.65132	+2	0.00000e+000	Q8C2Q3	RNA-binding protein 14
ASYVAPLTAQPATYR	1607.83073	+2	0.00000e+000	Q8C2Q3	RNA-binding protein 14
IFVGNVSAACTSQELR	1750.86722	+2	0.00000e+000	Q8C2Q3	RNA-binding protein 14
YSGSYNDYLR	1236.54109	+2	0.00000e+000	Q8C2Q3	RNA-binding protein 14
LAELSDYR	965.48178	+2	2.76104e-003	Q8C2Q3	RNA-binding protein 14
TQSSASLAASYAAQQHPQAAASYR	2464.17307	+3	0.00000e+000	Q8C2Q3	RNA-binding protein 14
AQPSVSLGAAYR	1218.63567	+2	0.00000e+000	Q8C2Q3	RNA-binding protein 14
VIECDVVK	960.49503	+2	0.00000e+000	Q8C2Q3	RNA-binding protein 14
KGPALAIQSGDK	1183.65607	+2;+3	0.00000e+000	Q8C2Q3	RNA-binding protein 14
RLPDAHSDYAR	1299.63197	+3	0.00000e+000	Q8C2Q3	RNA-binding protein 14
INVELSTK	902.50728	+2	0.00000e+000	Q8C2Q3	RNA-binding protein 14
AQPSASLGVGYR	1204.62003	+2	0.00000e+000	Q8C2Q3	RNA-binding protein 14
LSESQLSFR	1065.54546	+2	0.00000e+000	Q8C2Q3	RNA-binding protein 14
AIEALHGHELRPGR	1554.83788	+4	0.00000e+000	Q8C2Q3	RNA-binding protein 14
ASYDDPYKK	1085.50291	+2	0.00000e+000	Q8C2Q3	RNA-binding protein 14
IGADFLGR	847.4552	+2	0.00000e+000	P05201	Aspartate aminotransferase, cytoplasmic
VGGVQSLGGTGALR	1270.69937	+2	0.00000e+000	P05201	Aspartate aminotransferase, cytoplasmic
ITWSNPPAQGAR	1296.65747	+2	0.00000e+000	P05201	Aspartate aminotransferase, cytoplasmic
VGNLTVVGKESDSVLR	1671.91556	+3	0.00000e+000	P05201	Aspartate aminotransferase, cytoplasmic
LAHEVGWK	938.49739	+2;+3	0.00000e+000	P19253	60S ribosomal protein L13a
YQAVTATLEEK	1251.63466	+2	0.00000e+000	P19253	60S ribosomal protein L13a
CEGINISGNFYR	1428.64558	+2	0.00000e+000	P19253	60S ribosomal protein L13a
VLDGIPPPYDK	1212.63904	+2	0.00000e+000	P19253	60S ribosomal protein L13a
FAYLGR	725.38605	+2	7.34881e-003	P19253	60S ribosomal protein L13a
VCADLIR	845.44292	+2	5.13862e-003	P60867	40S ribosomal protein S20
GGGHVAQIY	900.44537	+2	0.00000e+000	P14131	40S ribosomal protein S16
PLEMIEPR	983.51097	+2	4.93105e-003	P14131	40S ribosomal protein S16
TILSNQTVDIPENVEITLK	2126.14705	+2;+3	0.00000e+000	P51410	60S ribosomal protein L9
DFNHINVELSLLGK	1597.84639	+3	0.00000e+000	P51410	60S ribosomal protein L9
SLEDALNR	916.46138	+2	0.00000e+000	Q8CAQ8	MICOS complex subunit Mic60
LSEQELEFR	1149.56657	+2	0.00000e+000	Q8CAQ8	MICOS complex subunit Mic60
EAVVYLAHTHDGAR	1537.76373	+3	0.00000e+000	Q8BKS9	Pumilio domain-containing protein KIAA0020
VFLDFFTYAPPKPR	1696.89772	+3	0.00000e+000	Q8BKS9	Pumilio domain-containing protein KIAA0020
VIQCFIQYGNEEQR	1782.83591	+2	0.00000e+000	Q8BKS9	Pumilio domain-containing protein KIAA0020
QIIISEIISSLPSIVNDK	1968.11427	+2	0.00000e+000	Q8BKS9	Pumilio domain-containing protein KIAA0020
TIAFAHDSTR	1117.55162	+2;+3	0.00000e+000	Q8BKS9	Pumilio domain-containing protein KIAA0020
QEACEAYLVGLFEDTNLCAIHAK	2651.23595	+3	0.00000e+000	P68433	Histone H3.1
EQFAWR	835.39768	+2	0.00000e+000	P63325	40S ribosomal protein S10
HPELADK	808.4079	+2	0.00000e+000	P63325	40S ribosomal protein S10
SQGGVQPIPSQGGK	1338.68919	+2	0.00000e+000	Q6A0A9	Constitutive coactivator of PPAR-gamma-like protein 1
VEGSSTASSGSQLAEGK	1593.7482	+2	0.00000e+000	Q6A0A9	Constitutive coactivator of PPAR-gamma-like protein 1
LYEPDQLQELK	1374.70306	+2	0.00000e+000	Q6A0A9	Constitutive coactivator of PPAR-gamma-like protein 1
QSILEGLSFSR	1235.65099	+2	0.00000e+000	Q6A0A9	Constitutive coactivator of PPAR-gamma-like protein 1
VTAASGHCGAFSGSDSSR	1752.74858	+3	0.00000e+000	Q6A0A9	Constitutive coactivator of PPAR-gamma-like protein 1
QRPPQTPLR	1091.61997	+3	0.00000e+000	Q6A0A9	Constitutive coactivator of PPAR-gamma-like protein 1
LLVDADNCLHR	1324.65576	+3	0.00000e+000	Q6A0A9	Constitutive coactivator of PPAR-gamma-like protein 1
QTAQQIVSHVQNK	1479.77939	+2;+3	0.00000e+000	Q6A0A9	Constitutive coactivator of PPAR-gamma-like protein 1
NIHDTSDLDAIAK	1411.69431	+2	0.00000e+000	Q6A0A9	Constitutive coactivator of PPAR-gamma-like protein 1
SPQTPELVEALAFR	1556.81984	+2	0.00000e+000	Q6A0A9	Constitutive coactivator of PPAR-gamma-like protein 1
LPPEFSPLIIK	1252.74309	+2	0.00000e+000	Q6A0A9	Constitutive coactivator of PPAR-gamma-like protein 1
TPLIDLCDGQAEQAAK	1728.83524	+2	0.00000e+000	Q6A0A9	Constitutive coactivator of PPAR-gamma-like protein 1
SQGAIQGRPPYAASAEEVAK	2029.02283	+3	0.00000e+000	Q6A0A9	Constitutive coactivator of PPAR-gamma-like protein 1
IAVSIEDEANK	1187.60335	+2	0.00000e+000	Q6A0A9	Constitutive coactivator of PPAR-gamma-like protein 1
GVQGFQDYIEK	1282.61937	+2	0.00000e+000	Q6A0A9	Constitutive coactivator of PPAR-gamma-like protein 1
EAALEAAVLNKEE	1385.70377	+2	0.00000e+000	Q6A0A9	Constitutive coactivator of PPAR-gamma-like protein 1
NLTEQNSYSNIPHEGK	1829.85437	+3	0.00000e+000	Q6A0A9	Constitutive coactivator of PPAR-gamma-like protein 1
DWVLNEFR	1077.52434	+2	0.00000e+000	Q501J6	Probable ATP-dependent RNA helicase DDX17
VLEEANQAINPK	1324.69864	+2	0.00000e+000	Q501J6	Probable ATP-dependent RNA helicase DDX17
ELAQQVQQVADDYGK	1690.81622	+2	0.00000e+000	Q501J6	Probable ATP-dependent RNA helicase DDX17
SSQSSSQQFSGIGR	1454.67499	+2	0.00000e+000	Q501J6	Probable ATP-dependent RNA helicase DDX17
LIDFLESGK	1020.54915	+2	0.00000e+000	Q501J6	Probable ATP-dependent RNA helicase DDX17
FVINYDYPNSSEDYVHR	2116.94902	+3	0.00000e+000	Q501J6	Probable ATP-dependent RNA helicase DDX17
CTYLVLDEADR	1353.62346	+2	0.00000e+000	Q501J6	Probable ATP-dependent RNA helicase DDX17
TIIFVETK	949.54843	+2	4.92435e-003	Q501J6	Probable ATP-dependent RNA helicase DDX17
NFYVEHPEVAR	1359.65714	+2	2.55132e-003	Q501J6	Probable ATP-dependent RNA helicase DDX17
LLLDTFEYQGLVK	1537.83919	+2	0.00000e+000	Q9CXS4	Centromere protein V
AQEAAAEEPPPAVTPAASVSALDLGEQR	2774.37222	+3	0.00000e+000	Q9CXS4	Centromere protein V
SVVTEEFNGSDWER	1653.72708	+2	2.53617e-003	Q9CXS4	Centromere protein V
INISEGNCPER	1287.58772	+2	0.00000e+000	P60335,Q61990	Poly(rC)-binding protein 1,Poly(rC)-binding protein 2
LVVPATQCGSLIGK	1441.7963	+2	0.00000e+000	P60335	Poly(rC)-binding protein 1
AITIAGVPQSVTECVK	1671.88657	+2	0.00000e+000	P60335	Poly(rC)-binding protein 1
QVTITGSAASISLAQYLINAR	2176.18515	+3	0.00000e+000	P60335	Poly(rC)-binding protein 1
QGANINEIR	1013.52538	+2	0.00000e+000	P60335	Poly(rC)-binding protein 1
IANPVEGSSGR	1085.54652	+2	0.00000e+000	P60335	Poly(rC)-binding protein 1
SAINEVVTR	987.5349	+2	0.00000e+000	P62900	60S ribosomal protein L31
EYTINIHK	1016.52907	+2;+3	0.00000e+000	P62900	60S ribosomal protein L31
NLQTVNVDEN	1144.53603	+2	0.00000e+000	P62900	60S ribosomal protein L31
LYTLVTYVPVTTFK	1643.91747	+2;+3	0.00000e+000	P62900	60S ribosomal protein L31
LIEVDDER	987.48727	+2	0.00000e+000	P62754	40S ribosomal protein S6
DIPGLTDTTVPR	1283.67215	+2	0.00000e+000	P62754	40S ribosomal protein S6
LNISFPATGCQK	1334.66527	+2	0.00000e+000	P62754	40S ribosomal protein S6
LFNLSK	720.41701	+2	2.76104e-003	P62754	40S ribosomal protein S6
SLLHYDPIVNKK + Acetyl (K)	1467.80853	+3	8.60215e-003	Q9CQP0	39S ribosomal protein L33, mitochondrial
TEELLLTCK	1105.56889	+2	0.00000e+000	Q9CWX4	RNA pseudouridylate synthase domain-containing protein 4
DAHVAVTQYQVLSSASSSALVELQPVTGIK	3097.62955	+3	0.00000e+000	Q9CWX4	RNA pseudouridylate synthase domain-containing protein 4
VPTNPVQR	909.50322	+2	0.00000e+000	Q9CWX4	RNA pseudouridylate synthase domain-containing protein 4
QLILPALGSR	1066.64986	+2	0.00000e+000	Q9CWX4	RNA pseudouridylate synthase domain-containing protein 4
VPLPSAGVVDIPIK	1403.83881	+2	0.00000e+000	Q9CWX4	RNA pseudouridylate synthase domain-containing protein 4
NVPYVFVR	992.54436	+2	0.00000e+000	Q9D0T1	NHP2-like protein 1
QQIQSIQQSIER	1456.76338	+2	0.00000e+000	Q9D0T1	NHP2-like protein 1
LLDLVQQSCNYK	1479.73915	+2	0.00000e+000	Q9D0T1	NHP2-like protein 1
PVIACSVTIK	1086.61072	+2	0.00000e+000	Q9D0T1	NHP2-like protein 1
VYVGNLGNNGNK	1247.62584	+2	0.00000e+000	P84104	Serine/arginine-rich splicing factor 3
AFGYYGPLR	1042.52361	+2	0.00000e+000	P84104	Serine/arginine-rich splicing factor 3
TLCGCR	765.32619	+2	9.41316e-003	P84104	Serine/arginine-rich splicing factor 3
AVGIIVNK	812.51198	+2	0.00000e+000	O09167	60S ribosomal protein L21
VYNVTQHAVGIIVNK	1653.92024	+2;+3	0.00000e+000	O09167	60S ribosomal protein L21
EKGTWVQLK	1087.60259	+2	9.75009e-003	O09167	60S ribosomal protein L21
HGVVPLATY	955.51273	+2	0.00000e+000	O09167	60S ribosomal protein L21
KGDIVDIK	886.51238	+2	0.00000e+000	O09167	60S ribosomal protein L21
LFIGGLNVQTSESGLR	1689.90498	+2	0.00000e+000	Q9CX86	Heterogeneous nuclear ribonucleoprotein A0
SNSGPYRGGYGGGYGGGSF + Dimethyl (R)	1823.78635	+2	0.00000e+000	Q9CX86	Heterogeneous nuclear ribonucleoprotein A0
GDVAEGDLIEHFSQFGAVEK	2147.01712	+2;+3	0.00000e+000	Q9CX86	Heterogeneous nuclear ribonucleoprotein A0
GTLTDCVVVVNPQTK	1629.83965	+2	2.53617e-003	Q9CX86	Heterogeneous nuclear ribonucleoprotein A0
FHPIQGHR	990.51479	+3	0.00000e+000	Q9CX86	Heterogeneous nuclear ribonucleoprotein A0
SSVDSQGPTPVCTPTFLER	2076.97865	+2	0.00000e+000	Q91VE6	MKI67 FHA domain-interacting nucleolar phosphoprotein
AGLAGPAKPSLALNPQEDSQFEK + Acetyl (K)	2409.21756	+3	0.00000e+000	Q91VE6	MKI67 FHA domain-interacting nucleolar phosphoprotein
DSEGNQVLPDQK	1328.62082	+2	0.00000e+000	Q91VE6	MKI67 FHA domain-interacting nucleolar phosphoprotein
GYAFVEFESEDVAK	1589.72495	+2	0.00000e+000	Q91VE6	MKI67 FHA domain-interacting nucleolar phosphoprotein
NALFHRPSFPAVK	1482.80956	+3	2.35975e-003	Q91VE6	MKI67 FHA domain-interacting nucleolar phosphoprotein
PSLALNPQEDSQFEK	1701.82095	+2	0.00000e+000	Q91VE6	MKI67 FHA domain-interacting nucleolar phosphoprotein
FACHSASLTVR	1247.60809	+2;+3	0.00000e+000	Q99K48	Non-POU domain-containing octamer-binding protein
CSEGSFLLTTFPR	1513.72353	+2	0.00000e+000	Q99K48	Non-POU domain-containing octamer-binding protein
AVVIVDDR	885.49199	+2	0.00000e+000	Q99K48,Q8VIJ6	Non-POU domain-containing octamer-binding protein,Splicing factor, proline- and glutamine-rich
ITVTSEVPFSK	1206.64961	+2	0.00000e+000	P67984	60S ribosomal protein L22
AGNLGGGVVTIER	1241.67281	+2	0.00000e+000	P67984	60S ribosomal protein L22
NFEQFLQER	1209.57782	+2	0.00000e+000	P67984	60S ribosomal protein L22
ESYDDVSSFR	1203.5044	+2	0.00000e+000	Q9D903	Probable rRNA-processing protein EBP2
QAQAAVLAVLPR	1235.73499	+2	0.00000e+000	Q9D903	Probable rRNA-processing protein EBP2
LDFLEGDQKPVER	1544.78346	+3	0.00000e+000	Q9D903	Probable rRNA-processing protein EBP2
QCLAEFR	922.43308	+2	5.17241e-003	Q9D903	Probable rRNA-processing protein EBP2
LHQLQVPTK	1062.61858	+3	0.00000e+000	Q9D903	Probable rRNA-processing protein EBP2
KGVNPEDDFQR	1303.61568	+3	0.00000e+000	Q9D903	Probable rRNA-processing protein EBP2
LDVTLGPVPEVSETQPTPQNQDQK	2619.30281	+3	2.35975e-003	Q9D903	Probable rRNA-processing protein EBP2
DVQIGDIVTVGECR	1559.76138	+2	0.00000e+000	P62281	40S ribosomal protein S11
LFVGGLDWSTTQETLR	1821.92613	+2	0.00000e+000	Q9JII5	DAZ-associated protein 1
GFGFVKFK + Acetyl (K)	970.52765	+2	7.67093e-003	Q9JII5	DAZ-associated protein 1
IFVGGIPHNCGETELR	1797.88321	+3	0.00000e+000	Q9JII5	DAZ-associated protein 1
EGIILFK	818.49017	+2	0.00000e+000	P32067	Lupus La protein homolog
ITDDQQESLNK	1289.60991	+2	0.00000e+000	P32067	Lupus La protein homolog
FSGDLDDQTCR	1312.5354	+2	0.00000e+000	P32067	Lupus La protein homolog
GSIFAVFDSIQSAK	1468.7562	+2	0.00000e+000	P32067	Lupus La protein homolog
YKDTNLLILFK	1366.78601	+3	0.00000e+000	P32067	Lupus La protein homolog
RGAYGGGYGGYDDYGGYNDGYGFGSDR + Dimethyl (R)	2843.14844	+3	0.00000e+000	P70333	Heterogeneous nuclear ribonucleoprotein H2
NCSSFLIK	967.47969	+2	0.00000e+000	P41105	60S ribosomal protein L28
TVGVEPAADGK	1042.5295	+2	0.00000e+000	P41105	60S ribosomal protein L28
QTYSTEPNNLK	1293.62007	+2	0.00000e+000	P41105	60S ribosomal protein L28
ATLSSIR	746.42864	+2	4.62712e-003	P41105	60S ribosomal protein L28
NFINNPLAQADWAAK	1671.83687	+2	0.00000e+000	Q8VDD5	Myosin-9
DIIHDPGR	921.46683	+2;+3	0.00000e+000	P62918	60S ribosomal protein L8
AVVGVVAGGGR	940.54544	+2	0.00000e+000	P62918	60S ribosomal protein L8
ASGNYATVISHNPETK	1687.81654	+2;+3	0.00000e+000	P62918	60S ribosomal protein L8
AVDFAER	806.39226	+2	0.00000e+000	P62918	60S ribosomal protein L8
TELFIAAEGIHTGQFVYCGK	2240.0936	+3	0.00000e+000	P62918	60S ribosomal protein L8
FATHAAALSVR	1142.61963	+3	0.00000e+000	Q8VIJ6	Splicing factor, proline- and glutamine-rich
FAQHGTFEYEYSQR	1761.77469	+3	0.00000e+000	Q8VIJ6	Splicing factor, proline- and glutamine-rich
LFVGNLPADITEDEFKR	1963.00508	+3	0.00000e+000	Q8VIJ6	Splicing factor, proline- and glutamine-rich
LFVGNLPADITEDEFK	1806.90398	+2	0.00000e+000	Q8VIJ6	Splicing factor, proline- and glutamine-rich
VLQSALAAIR	1040.6342	+2	0.00000e+000	Q9CXY6	Interleukin enhancer-binding factor 2
KLDPELHLDIK	1319.74487	+3	0.00000e+000	Q9CXY6	Interleukin enhancer-binding factor 2
WFEENASQSTVK	1424.6572	+2	0.00000e+000	Q9CXY6	Interleukin enhancer-binding factor 2
VKPAPDETSFSEALLK	1730.90904	+3	0.00000e+000	Q9CXY6	Interleukin enhancer-binding factor 2
INNVIDNLIVAPGTFEVQIEEVR	2581.37515	+3	0.00000e+000	Q9CXY6	Interleukin enhancer-binding factor 2
ILPTLEAVAALGNK	1408.82893	+2	0.00000e+000	Q9CXY6	Interleukin enhancer-binding factor 2
NQDLAPNSAEQASILSLVTK	2098.09058	+2	0.00000e+000	Q9CXY6	Interleukin enhancer-binding factor 2
ILITTVPPNLR	1235.76015	+2	0.00000e+000	Q9CXY6	Interleukin enhancer-binding factor 2
FGSRGGPGGGFR + Dimethyl (R)	1178.59451	+3	6.80743e-003	Q9CXY6	Interleukin enhancer-binding factor 2
QPLALNVAYR	1143.64002	+2	2.80285e-003	Q9CXY6	Interleukin enhancer-binding factor 2
VGAAELTADQNLQFIDPFCQIAAR	2647.30643	+3	0.00000e+000	P56183	Ribosomal RNA processing protein 1 homolog A
ATGGFTPDELLK	1247.63977	+2	0.00000e+000	P56183	Ribosomal RNA processing protein 1 homolog A
EAGSEAESSSADPGPGR	1602.67575	+2	0.00000e+000	P56183	Ribosomal RNA processing protein 1 homolog A
KYHNVGLSK	1044.57161	+3	0.00000e+000	Q60668	Heterogeneous nuclear ribonucleoprotein D0
IFVGGLSPDTPEEK	1487.75078	+2	0.00000e+000	Q60668	Heterogeneous nuclear ribonucleoprotein D0
EQYQQQQQWGSRGGF + Dimethyl (R)	1853.84451	+2	0.00000e+000	Q60668	Heterogeneous nuclear ribonucleoprotein D0
LDPITGR	770.42865	+2	5.26390e-003	Q60668	Heterogeneous nuclear ribonucleoprotein D0
RGGHQNSYKPY + Dimethyl (R)	1333.65271	+3	5.26390e-003	Q60668	Heterogeneous nuclear ribonucleoprotein D0
TLFVSGLPLDIKPR	1554.91336	+3	0.00000e+000	Q9WVB0	RNA-binding protein with multiple splicing
ENTPSEANLQEEEVR	1743.79109	+2	0.00000e+000	Q9WVB0	RNA-binding protein with multiple splicing
QPVGFVSFDSR	1237.60916	+2	2.55132e-003	Q9WVB0	RNA-binding protein with multiple splicing
DLLVQQASQCLSK	1488.76062	+2	0.00000e+000	Q00PI9	Heterogeneous nuclear ribonucleoprotein U-like protein 2
NFILDQCNVYNSGQR	1826.83698	+2	0.00000e+000	Q00PI9	Heterogeneous nuclear ribonucleoprotein U-like protein 2
AYGQQYWGQSGNRGGYR+ 2 Methyl (R)	1974.90851	+3	0.00000e+000	Q00PI9	Heterogeneous nuclear ribonucleoprotein U-like protein 2
NCVVELNFGQK	1306.63397	+2	0.00000e+000	Q00PI9	Heterogeneous nuclear ribonucleoprotein U-like protein 2
SNIDALLGR	957.52432	+2	0.00000e+000	Q64012	RNA-binding protein Raly
VFIGNLNTAVVK	1273.73943	+2	0.00000e+000	Q64012	RNA-binding protein Raly
LPAPQEDTASEAGTPQGEVQTR	2281.08223	+3	0.00000e+000	Q64012	RNA-binding protein Raly
GYAFVQYANER	1316.61493	+2	0.00000e+000	Q64012	RNA-binding protein Raly
SDVETIFSK	1024.50769	+2	0.00000e+000	Q64012	RNA-binding protein Raly
VTVPLVR	782.50143	+2	0.00000e+000	Q64012	RNA-binding protein Raly
KYGLNMCR	1040.48953	+2	9.75009e-003	P62274	40S ribosomal protein S29
GHQQLYW	930.4348	+2	7.34881e-003	P62274	40S ribosomal protein S29
KFGQGSR	778.40859	+2	8.98656e-003	P62274	40S ribosomal protein S29
AIFFNR	766.4126	+2	8.98656e-003	O35129	Prohibitin-2
KSDGIYIINLK	1262.7234	+3	0.00000e+000	P14206	40S ribosomal protein SA
DPEEIEKEEQAAAEK	1714.78967	+3	0.00000e+000	P14206	40S ribosomal protein SA
YVIYIER	954.51744	+2	2.66756e-003	P61255	60S ribosomal protein L26
DDEVQVVR	958.47199	+2	0.00000e+000	P61255	60S ribosomal protein L26
GQLCELSCSTDYR	1587.66574	+2	0.00000e+000	Q9JIF0	Protein arginine N-methyltransferase 1
TGFSTSPESPYTHWK	1723.78421	+3	0.00000e+000	Q9JIF0	Protein arginine N-methyltransferase 1
LDHVVTIIK	1036.62808	+2;+3	0.00000e+000	Q9JIF0	Protein arginine N-methyltransferase 1
ATLYVTAIEDR	1250.65065	+2	0.00000e+000	Q9JIF0	Protein arginine N-methyltransferase 1
QLVTNACLIK	1158.64307	+2	0.00000e+000	Q9JIF0	Protein arginine N-methyltransferase 1
GKVEEVELPVEK	1354.73438	+2	0.00000e+000	Q9JIF0	Protein arginine N-methyltransferase 1
WLAPDGLIFPDR	1398.72958	+2	0.00000e+000	Q9JIF0	Protein arginine N-methyltransferase 1
VIGIECSSISDYAVK	1639.81271	+2	0.00000e+000	Q9JIF0	Protein arginine N-methyltransferase 1
DVAIKEPLVDVVDPK	1635.90834	+3	0.00000e+000	Q9JIF0	Protein arginine N-methyltransferase 1
AWEEYYK	987.43376	+2	2.80285e-003	Q3U0V1	Far upstream element-binding protein 2
IINDLLQSLR	1183.69244	+2	0.00000e+000	Q3U0V1	Far upstream element-binding protein 2
AINQQTGAFVEISR	1532.79469	+2	0.00000e+000	Q3U0V1	Far upstream element-binding protein 2
VGGGIDVPVPR	1064.59787	+2	0.00000e+000	Q3U0V1	Far upstream element-binding protein 2
SVSLTGAPESVQK	1301.68269	+2	0.00000e+000	Q3U0V1	Far upstream element-binding protein 2
VQISPDSGGLPER	1353.68884	+2	0.00000e+000	Q3U0V1	Far upstream element-binding protein 2
IGQQPQQPGAPPQQDYTK	1979.97011	+2	0.00000e+000	Q3U0V1	Far upstream element-binding protein 2
SLQSVAEER	1017.50906	+2	0.00000e+000	Q9CZM2	60S ribosomal protein L15
FFEVILIDPFHK	1503.81259	+3	0.00000e+000	Q9CZM2	60S ribosomal protein L15
RNPDTQWITKPVHK	1718.92163	+3	0.00000e+000	Q9CZM2	60S ribosomal protein L15
VLNSYWVGEDSTYK	1659.77805	+2	0.00000e+000	Q9CZM2	60S ribosomal protein L15
QGYVIYR	897.47084	+2	2.53617e-003	Q9CZM2	60S ribosomal protein L15
YIQELWR	1006.52359	+2	0.00000e+000	Q9CZM2	60S ribosomal protein L15
FHHTIGGSR	1010.50462	+3	0.00000e+000	Q9CZM2	60S ribosomal protein L15
NPDTQWITKPVHK	1562.82053	+3	4.93105e-003	Q9CZM2	60S ribosomal protein L15
RNPDTQWITK	1257.64658	+2	4.62712e-003	Q9CZM2	60S ribosomal protein L15
YNDTFWK	972.43413	+2	0.00000e+000	P08113	Endoplasmin
ELISNASDALDK	1274.63538	+2	0.00000e+000	P08113	Endoplasmin
NLLIDFFR	1036.57056	+2	2.66685e-003	Q9JJ80	Ribosome production factor 2 homolog
GGNANATVTQVLR	1299.68951	+2	0.00000e+000	Q9JJ80	Ribosome production factor 2 homolog
NISQDTFGTTFGR	1442.67903	+2	0.00000e+000	Q9JJ80	Ribosome production factor 2 homolog
NITRPFEDQTSLEFFSK	2058.00581	+3	0.00000e+000	Q9JJ80	Ribosome production factor 2 homolog
IDQYQGADAVGLEEK	1634.77876	+2	0.00000e+000	Q8CDN6	Thioredoxin-like protein 1
VGVKPVGSDPDFQPELSGAGSR	2198.09679	+3	0.00000e+000	Q8CDN6	Thioredoxin-like protein 1
HLLISQQTLR	1207.70369	+2;+3	0.00000e+000	Q6P3B9	Putative ribosome-binding factor A, mitochondrial
VLVLYDEIK	1090.6274	+2	0.00000e+000	P51881	ADP/ATP translocase 2
TGASVVAIR	872.50797	+2	0.00000e+000	Q3TEA8	Heterochromatin protein 1-binding protein 3
GASGSFVVVQK	1077.58188	+2	0.00000e+000	Q3TEA8	Heterochromatin protein 1-binding protein 3
GSALDPEPQVK	1139.58225	+2	0.00000e+000	Q3TEA8	Heterochromatin protein 1-binding protein 3
LEDVLPLAFTR	1272.70778	+2	0.00000e+000	Q3TEA8	Heterochromatin protein 1-binding protein 3
TIPAWATLSASQLAR	1584.86237	+2	0.00000e+000	Q3TEA8	Heterochromatin protein 1-binding protein 3
ALPLIVGAQLIHADK	1557.92424	+3	0.00000e+000	Q3TEA8	Heterochromatin protein 1-binding protein 3
AQASAPAQAPK	1038.54578	+2	0.00000e+000	P47915	60S ribosomal protein L29
ALVKPQAIKPK	1191.77029	+2;+3	0.00000e+000	P47915	60S ribosomal protein L29
SKNHTTHNQSR + Methyl (K)	1322.64395	+3;+4	0.00000e+000	P47915	60S ribosomal protein L29
YVLGYK	741.40611	+2	0.00000e+000	P62889	60S ribosomal protein L30
AIIDPGDSDIIR	1283.67212	+2	0.00000e+000	P62889	60S ribosomal protein L30
TGVHHYSGNNIELGTACGK	2013.93268	+3	0.00000e+000	P62889	60S ribosomal protein L30
LECVEPNCR	1175.50632	+2	0.00000e+000	P83882	60S ribosomal protein L36a
AALRPLVKPK	1091.71787	+3	0.00000e+000	P62911	60S ribosomal protein L32
SYCAEIAHNVSSK	1464.6667	+2;+3	0.00000e+000	P62911	60S ribosomal protein L32
ELEVLLMCNK	1247.62535	+2	0.00000e+000	P62911	60S ribosomal protein L32
FLVHNVK	855.49667	+2	0.00000e+000	P62911	60S ribosomal protein L32
EITALAPSTMK	1160.61108	+2	5.17241e-003	P60710,P63260	Actin, cytoplasmic 1,Actin, cytoplasmic 2
IWHHTFYNELR	1514.74187	+3	0.00000e+000	P60710,P63260	Actin, cytoplasmic 1,Actin, cytoplasmic 2
ELLQQISAFDNVPR	1628.8522	+2	0.00000e+000	Q08288	Cell growth-regulating nucleolar protein
NQEAGHEAAGEEAAEASGPPEK	2177.94607	+3	0.00000e+000	Q08288	Cell growth-regulating nucleolar protein
VFFTCNACGESVK	1517.66431	+2	0.00000e+000	Q08288	Cell growth-regulating nucleolar protein
QAPDNEISVK	1099.55093	+2	0.00000e+000	Q08288	Cell growth-regulating nucleolar protein
TEAVTEIQEK	1146.57681	+2	0.00000e+000	Q9JIK5	Nucleolar RNA helicase 2
AAITVEHLAIK	1164.68663	+3	0.00000e+000	Q9JIK5	Nucleolar RNA helicase 2
STYEQVDLIGK	1251.63467	+2	0.00000e+000	Q9JIK5	Nucleolar RNA helicase 2
GVNFLFPIQAK	1232.69174	+2	7.54704e-003	Q9JIK5	Nucleolar RNA helicase 2
AAVIGDVIR	912.53926	+2	0.00000e+000	Q9JIK5	Nucleolar RNA helicase 2
TFSFAIPLIEK	1264.70671	+2	0.00000e+000	Q9JIK5	Nucleolar RNA helicase 2
EGAFSNFPISEETVK	1653.78861	+2	0.00000e+000	Q9JIK5	Nucleolar RNA helicase 2
LSVACFYGGTPYGGQIER	1973.93056	+2	0.00000e+000	Q9JIK5	Nucleolar RNA helicase 2
EQLGESIDAK	1088.53494	+2	0.00000e+000	Q9JIK5	Nucleolar RNA helicase 2
EEYQLAQVEQK	1363.66193	+2	0.00000e+000	Q9JIK5	Nucleolar RNA helicase 2
QDAQSLHGDIPQK	1435.70555	+2;+3	0.00000e+000	Q9JIK5	Nucleolar RNA helicase 2
GLDIPEVDLVVQSCPPK	1864.96046	+2	0.00000e+000	Q9JIK5	Nucleolar RNA helicase 2
DVESYIHR	1017.48795	+2	2.53617e-003	Q9JIK5	Nucleolar RNA helicase 2
IGVPSATEIIK	1126.65976	+2	0.00000e+000	Q9JIK5	Nucleolar RNA helicase 2
APQVLVLAPTR	1163.70264	+2	0.00000e+000	Q9JIK5	Nucleolar RNA helicase 2
LKDGLSQPSEPK	1297.68776	+3	2.35975e-003	Q9JIK5	Nucleolar RNA helicase 2
TGVCICFYQNK	1388.6217	+2	3.19722e-003	Q9JIK5	Nucleolar RNA helicase 2
TFHHVYSGK	1074.52469	+3	0.00000e+000	Q9JIK5	Nucleolar RNA helicase 2
SGIDILVGTPGR	1183.6561	+2	2.55132e-003	Q9JIK5	Nucleolar RNA helicase 2
NFIVWLEDQK	1290.66083	+2	0.00000e+000	Q9CQE8	UPF0568 protein C14orf166 homolog
INEAIVAVQAIIADPK	1663.95084	+3	0.00000e+000	Q9CQE8	UPF0568 protein C14orf166 homolog
NAEPLINLDVNNPDFK	1811.90535	+2	0.00000e+000	Q9CQE8	UPF0568 protein C14orf166 homolog
EGLPVALEK	954.53857	+2	0.00000e+000	Q9CQE8	UPF0568 protein C14orf166 homolog
LTALDYHNPSGFNCK	1735.7988	+3	0.00000e+000	Q9CQE8	UPF0568 protein C14orf166 homolog
AGEAPTENPAPATEQSSAE	1855.80714	+2	0.00000e+000	Q9JKB3	Y-box-binding protein 3
DGVPEGTQLQAHR	1406.69025	+3	0.00000e+000	Q9JKB3	Y-box-binding protein 3
NTLVTEAVQAPQLAAEAVNVIK	2278.25324	+2	0.00000e+000	Q9ESX5	H/ACA ribonucleoprotein complex subunit 4
HGKPTDNTPATWK	1451.71573	+3	0.00000e+000	Q9ESX5	H/ACA ribonucleoprotein complex subunit 4
TAHYTPLPCGSNPLK	1654.81372	+3	5.89441e-003	Q9ESX5	H/ACA ribonucleoprotein complex subunit 4
DSAVNAICYGAK	1267.58667	+2	0.00000e+000	Q9ESX5	H/ACA ribonucleoprotein complex subunit 4
LHNAIEGGTQLSR	1394.72661	+3	0.00000e+000	Q9ESX5	H/ACA ribonucleoprotein complex subunit 4
TVLESGGETGDGDNDTTK	1794.77557	+2	0.00000e+000	Q9ESX5	H/ACA ribonucleoprotein complex subunit 4
GHAVGDIPGVR	1076.57271	+2;+3	0.00000e+000	P62267	40S ribosomal protein S23
KGHAVGDIPGVR	1204.66766	+2;+3	0.00000e+000	P62267	40S ribosomal protein S23
VACIGAWHPAR	1236.61859	+2;+3	0.00000e+000	P27659	60S ribosomal protein L3
NNASTDYDLSDK	1341.56844	+2	0.00000e+000	P27659	60S ribosomal protein L3
HGSLGFLPR	982.53485	+2;+3	0.00000e+000	P27659	60S ribosomal protein L3
VAFSVAR	748.42317	+2	0.00000e+000	P27659	60S ribosomal protein L3
TVFAEHISDECK	1434.64493	+2;+3	0.00000e+000	P27659	60S ribosomal protein L3
DDASKPVHLTAF	1299.64592	+2;+3	0.00000e+000	P27659	60S ribosomal protein L3
DDASKPVHLTAFLGYK	1760.90973	+3	0.00000e+000	P27659	60S ribosomal protein L3
TTPDVIFVFGFR	1397.73438	+2	0.00000e+000	P62849	40S ribosomal protein S24
QMVIDVLHPGK	1235.66963	+3	0.00000e+000	P62849	40S ribosomal protein S24
IEGVSLLVK	956.59062	+2	0.00000e+000	Q9D8M4	60S ribosomal protein L7-like 1
TVPLTDNTVIEEHLGR	1792.93193	+3	0.00000e+000	Q9D8M4	60S ribosomal protein L7-like 1
IPLVPENLLK	1134.70122	+2	0.00000e+000	Q9D8M4	60S ribosomal protein L7-like 1
LESFVHDSWR	1274.60439	+3	0.00000e+000	Q9D8M4	60S ribosomal protein L7-like 1
LFSGVFVK	895.51675	+2	0.00000e+000	Q9D8M4	60S ribosomal protein L7-like 1
HFQEVSSFLCPF	1496.67586	+2	0.00000e+000	Q9D8M4	60S ribosomal protein L7-like 1
VEVPQPLSWYPEELAWHTNLSR	2650.31796	+3	0.00000e+000	Q1HFZ0	tRNA (cytosine(34)-C(5))-methyltransferase
FHQFLVSETESGNISR	1849.89587	+3	0.00000e+000	Q1HFZ0	tRNA (cytosine(34)-C(5))-methyltransferase
VLEQLTGQTPVFSK	1545.84027	+2	0.00000e+000	Q9CXW4	60S ribosomal protein L11
YDGIILPGK	974.54367	+2	0.00000e+000	Q9CXW4	60S ribosomal protein L11
IAVHCTVR	954.50693	+3	0.00000e+000	Q9CXW4	60S ribosomal protein L11
VSVVDLTCR	1047.5383	+2	0.00000e+000	P16858	Glyceraldehyde-3-phosphate dehydrogenase
PITIFQER	1002.54982	+2	0.00000e+000	P16858	Glyceraldehyde-3-phosphate dehydrogenase
CLAPLAK	771.43127	+2	9.41316e-003	P16858	Glyceraldehyde-3-phosphate dehydrogenase
QLFHPEQLITGK	1409.76669	+3	0.00000e+000	P05213,P68369,P68373	Tubulin alpha-1B chain,Tubulin alpha-1A chain,Tubulin alpha-1C chain
SIQFVDWCPTGFK	1583.74428	+2	0.00000e+000	P05213	Tubulin alpha-1B chain
AVFVDLEPTVIDEVR	1700.89851	+2	0.00000e+000	P05213,P68369,P68373	Tubulin alpha-1B chain,Tubulin alpha-1A chain,Tubulin alpha-1C chain
NLDIERPTYTNLNR	1717.87471	+2;+3	0.00000e+000	P05213,P68369,P68373	Tubulin alpha-1B chain,Tubulin alpha-1A chain,Tubulin alpha-1C chain
VGINYQPPTVVPGGDLAK	1823.97817	+2	0.00000e+000	P05213,P68369,P68373	Tubulin alpha-1B chain,Tubulin alpha-1A chain,Tubulin alpha-1C chain
EIIDLVLDR	1084.61281	+2	0.00000e+000	P05213,P68369,P68373	Tubulin alpha-1B chain,Tubulin alpha-1A chain,Tubulin alpha-1C chain
DVNAAIATIK	1014.57094	+2	0.00000e+000	P05213,P68369,P68373	Tubulin alpha-1B chain,Tubulin alpha-1A chain,Tubulin alpha-1C chain
TIGGGDDSFNTFFSETGAGK	2006.8858	+2	0.00000e+000	P05213,P68369,P68373	Tubulin alpha-1B chain,Tubulin alpha-1A chain,Tubulin alpha-1C chain
IHFPLATYAPVISAEK	1755.95593	+3	0.00000e+000	P05213,P68369,P68373	Tubulin alpha-1B chain,Tubulin alpha-1A chain,Tubulin alpha-1C chain
FDGALNVDLTEFQTNLVPYPR	2408.20123	+2;+3	0.00000e+000	P05213,P68369,P68373	Tubulin alpha-1B chain,Tubulin alpha-1A chain,Tubulin alpha-1C chain
GFAFVYFER	1134.54984	+2	0.00000e+000	Q6PFR5	Transformer-2 protein homolog alpha
YGPLSGVNVVYDQR	1565.78381	+2	0.00000e+000	Q6PFR5	Transformer-2 protein homolog alpha
ALTVPELTQQVFDAK	1658.88794	+2	0.00000e+000	P99024	Tubulin beta-5 chain
TAVCDIPPR	1027.51207	+2	9.41316e-003	P99024,P68372	Tubulin beta-5 chain,Tubulin beta-4B chain
ISVYYNEATGGK	1300.62991	+2	0.00000e+000	P99024	Tubulin beta-5 chain
FWEVISDEHGIDPTGTYHGDSDLQLDR	3101.4003	+4	2.80285e-003	P99024	Tubulin beta-5 chain
YLTVAAVFR	1038.58621	+2	0.00000e+000	P99024,P68372	Tubulin beta-5 chain,Tubulin beta-4B chain
EVDEQMLNVQNK	1445.68202	+2	0.00000e+000	P99024,P68372	Tubulin beta-5 chain,Tubulin beta-4B chain
EIVHIQAGQCGNQIGAK	1821.91556	+2;+3	0.00000e+000	P99024	Tubulin beta-5 chain
EIVHIQAGQCGN	1324.61939	+2	0.00000e+000	P99024	Tubulin beta-5 chain
NSSYFVEWIPNNVK	1695.82565	+2	0.00000e+000	P99024,P68372	Tubulin beta-5 chain,Tubulin beta-4B chain
GHYTEGAELVDSVLDVVR	1957.97453	+3	0.00000e+000	P99024,P68372	Tubulin beta-5 chain,Tubulin beta-4B chain
LIVSVNDLR	1027.60259	+2	0.00000e+000	P25206	DNA replication licensing factor MCM3
IIKPTLTQESAAYIAEEYSR	2282.17937	+3	0.00000e+000	P25206	DNA replication licensing factor MCM3
DIQPAFSADDIAK	1389.6776	+2	0.00000e+000	P25206	DNA replication licensing factor MCM3
NREEPFSSEEIQACLSR	2050.93778	+3	0.00000e+000	P25206	DNA replication licensing factor MCM3
ILGPQGNTIK	1039.60259	+2	0.00000e+000	Q60749	KH domain-containing, RNA-binding, signal transduction-associated protein 1
KDDEENYLDLFSHK	1751.80022	+3;+4	0.00000e+000	Q60749	KH domain-containing, RNA-binding, signal transduction-associated protein 1
VDFSITK	808.43308	+2	2.79487e-003	P62996	Transformer-2 protein homolog beta
SYRGGGGGGGGWR + Dimethyl (R)	1250.59049	+3	0.00000e+000	P62996	Transformer-2 protein homolog beta
YGPIADVSIVYDQQSR	1809.88973	+2	0.00000e+000	P62996	Transformer-2 protein homolog beta
GFAFVYFENVDDAK	1620.74603	+2	0.00000e+000	P62996	Transformer-2 protein homolog beta
GYDDRDYYSR	1308.53708	+3	0.00000e+000	P62996	Transformer-2 protein homolog beta
QLDDLKVELSQLR	1555.85695	+2;+3	0.00000e+000	Q6ZWV7	60S ribosomal protein L35
AACQEAQVFGNQLIPPNAQVK	2282.14774	+3	0.00000e+000	Q9ESW4	Acylglycerol kinase, mitochondrial
FQWDLNAWTK	1307.62987	+2	0.00000e+000	Q62318	Transcription intermediary factor 1-beta
DHQYQFLEDAVR	1519.70555	+2	0.00000e+000	Q62318	Transcription intermediary factor 1-beta
SGEGEVSGLLR	1102.56184	+2	0.00000e+000	Q62318	Transcription intermediary factor 1-beta
ADVQSIIGLQR	1198.66698	+2	0.00000e+000	Q62318	Transcription intermediary factor 1-beta
WSLLQQQK	1029.56072	+2	9.75009e-003	P11679	Keratin, type II cytoskeletal 8
AEAETMYQIK	1182.55904	+2	0.00000e+000	P11679	Keratin, type II cytoskeletal 8
TEMENEFVLIK	1351.66933	+2	0.00000e+000	P11679	Keratin, type II cytoskeletal 8
QIHEEEIR	1052.52504	+2;+3	0.00000e+000	P11679	Keratin, type II cytoskeletal 8
EATDAIGHLDR	1196.57855	+2	0.00000e+000	Q9Z1X4	Interleukin enhancer-binding factor 3
LNQLKPGLQYK	1300.75029	+3	0.00000e+000	Q9Z1X4	Interleukin enhancer-binding factor 3
AVSDWIDEQEK	1318.60409	+2	0.00000e+000	Q9Z1X4	Interleukin enhancer-binding factor 3
VPTWGPLR	924.51814	+2	0.00000e+000	Q9Z1X4	Interleukin enhancer-binding factor 3
LAAFGQLHK	983.55524	+3	2.79487e-003	Q9Z1X4	Interleukin enhancer-binding factor 3
EKPTTALLDK	1114.62337	+2;+3	0.00000e+000	Q9Z1X4	Interleukin enhancer-binding factor 3
EDITQSAQHALR	1367.67932	+3	0.00000e+000	Q9Z1X4	Interleukin enhancer-binding factor 3
VLAGETLSVNDPPDVLDR	1908.97928	+2	0.00000e+000	Q9Z1X4	Interleukin enhancer-binding factor 3
IFVNDDR	877.42938	+2	0.00000e+000	Q9Z1X4	Interleukin enhancer-binding factor 3
YELISETGGSHDKR	1590.76378	+3	0.00000e+000	Q9Z1X4	Interleukin enhancer-binding factor 3
LNQVSNNIK	1028.56143	+2	8.60215e-003	O70503	Estradiol 17-beta-dehydrogenase 12
SQESGYYDR	1103.45195	+2	2.66685e-003	Q8K310	Matrin-3
GPSLNPVLDYDHGSR	1625.77979	+3	0.00000e+000	Q8K310	Matrin-3
VIHLSNLPHSGYSDSAVLK	2036.06908	+3;+4	0.00000e+000	Q8K310	Matrin-3
TEEGPTLSYGR	1208.56732	+2	0.00000e+000	Q8K310	Matrin-3
LCSLFYTNEEVAK	1572.74937	+2	0.00000e+000	Q8K310	Matrin-3
GDTDQASNILASFGLSAR	1821.8857	+2	0.00000e+000	Q8K310	Matrin-3
SFQQSSLGR	1008.49886	+2	2.55132e-003	Q8K310	Matrin-3
GNLGAGNGNLQGPR	1323.66435	+2	0.00000e+000	Q8K310	Matrin-3
GYPHLCSICDLPVHSNK	1995.9295	+3	0.00000e+000	Q8K310	Matrin-3
ALWFQGR	876.46062	+2	0.00000e+000	Q8K310	Matrin-3
GAPPSSNIEDFHGLLPK	1777.89989	+3	0.00000e+000	Q8K310	Matrin-3
IGPYQPNVPVGIDYVIPK	1968.07205	+2	0.00000e+000	Q8K310	Matrin-3
NTHCSSLPHYQK	1470.66739	+2	0.00000e+000	Q8K310	Matrin-3
TVPEELVKPEELSK	1596.86102	+3	0.00000e+000	Q99KP6	Pre-mRNA-processing factor 19
IWSVPNTSCVQVVR	1643.84538	+2	0.00000e+000	Q99KP6	Pre-mRNA-processing factor 19
STEQILATLK	1102.62337	+2	0.00000e+000	Q99KP6	Pre-mRNA-processing factor 19
TLQLDNNFEVK	1319.67212	+2	0.00000e+000	Q99KP6	Pre-mRNA-processing factor 19
QVASHVGLHSASIPGILALDLCPSDTNK	2899.48619	+4	0.00000e+000	Q99KP6	Pre-mRNA-processing factor 19
VAHPIRPKPPSATSIPAILK	2092.25205	+4	0.00000e+000	Q99KP6	Pre-mRNA-processing factor 19
VTSVVFHPSQELVFSASPDATIR	2486.28056	+3	0.00000e+000	Q99KP6	Pre-mRNA-processing factor 19
VYEGERPLTK	1190.62952	+3	2.79487e-003	P20029	78 kDa glucose-regulated protein
VTHAVVTVPAYFNDAQR	1886.96391	+3	0.00000e+000	P20029	78 kDa glucose-regulated protein
SQIFSTASDNQPTVTIK	1835.92651	+2	0.00000e+000	P20029	78 kDa glucose-regulated protein
IEWLESHQDADIEDFK	1973.90067	+3	0.00000e+000	P20029	78 kDa glucose-regulated protein
TSVTDFLR	937.48691	+2	0.00000e+000	Q9DBE9	pre-rRNA processing protein FTSJ3
AANPVDFLSK	1060.5553	+2	0.00000e+000	Q9DBE9	pre-rRNA processing protein FTSJ3
LACDFLAR	964.48003	+2	0.00000e+000	Q9DBE9	pre-rRNA processing protein FTSJ3
ASEISIDDEELAQHPATTEDIR	2439.14011	+3	0.00000e+000	Q9DBE9	pre-rRNA processing protein FTSJ3
YAFNEEEGELPEWFAQEEK	2344.01712	+2	0.00000e+000	Q9DBE9	pre-rRNA processing protein FTSJ3
ETEAILGTEAVTDPGGEER	1972.92253	+2	0.00000e+000	Q9DBE9	pre-rRNA processing protein FTSJ3
NLISYVVTK	1035.59644	+2	0.00000e+000	Q924L1	LETM1 domain-containing protein 1
HFWTPK	814.41261	+2	2.35975e-003	Q924L1	LETM1 domain-containing protein 1
NFAFLEFR	1042.52361	+2	0.00000e+000	P26369	Splicing factor U2AF 65 kDa subunit
SIEIPRPVDGVEVPGCGK	1907.97751	+3	0.00000e+000	P26369	Splicing factor U2AF 65 kDa subunit
ELLTSFGPLK	1103.62265	+2	0.00000e+000	P26369	Splicing factor U2AF 65 kDa subunit
YCDPDSYHR	1211.46657	+3	0.00000e+000	P26369	Splicing factor U2AF 65 kDa subunit
TTPSYVAFTDTER	1486.694	+2	0.00000e+000	P17156,P63017	Heat shock-related 70 kDa protein 2,Heat shock cognate 71 kDa protein
STAGDTHLGGEDFDNR	1690.71832	+2	0.00000e+000	P17156,P63017	Heat shock-related 70 kDa protein 2,Heat shock cognate 71 kDa protein
QTQTFTTYSDNQPGVLIQVYEGER	2773.31952	+3	0.00000e+000	P63017	Heat shock cognate 71 kDa protein
DAGTIAGLNVLR	1198.66698	+2	0.00000e+000	P63017	Heat shock cognate 71 kDa protein
SINPDEAVAYGAAVQAAILSGDK	2259.13826	+2;+3	0.00000e+000	P63017	Heat shock cognate 71 kDa protein
NQVAMNPTNTVFDAK	1648.7879	+2	0.00000e+000	P63017	Heat shock cognate 71 kDa protein
NQTAEKEEFEHQQK	1744.80161	+3;+4	0.00000e+000	P63017	Heat shock cognate 71 kDa protein
AFITNIPFDVK	1263.68632	+2	0.00000e+000	Q9D0E1	Heterogeneous nuclear ribonucleoprotein M
DKFNECGHVLYADIK	1807.85631	+3	0.00000e+000	Q9D0E1	Heterogeneous nuclear ribonucleoprotein M
QGGGGAGGSVPGIER	1297.6375	+2	0.00000e+000	Q9D0E1	Heterogeneous nuclear ribonucleoprotein M
GNFGGSFAGSFGGAGGHAPGVAR	2033.94566	+3	0.00000e+000	Q9D0E1	Heterogeneous nuclear ribonucleoprotein M
INEILSNALK	1113.63933	+2	0.00000e+000	Q9D0E1	Heterogeneous nuclear ribonucleoprotein M
LGSTVFVANLDYK	1425.75038	+2	0.00000e+000	Q9D0E1	Heterogeneous nuclear ribonucleoprotein M
NLPFDFTWK	1166.57605	+2	0.00000e+000	Q9D0E1	Heterogeneous nuclear ribonucleoprotein M
FESPEVAER	1062.49817	+2	0.00000e+000	Q9D0E1	Heterogeneous nuclear ribonucleoprotein M
ACQIFVR	892.45891	+2	0.00000e+000	Q9D0E1	Heterogeneous nuclear ribonucleoprotein M
GCAVVEFK	908.4426	+2	0.00000e+000	Q9D0E1	Heterogeneous nuclear ribonucleoprotein M
MEEESGAPCVPSGNGAPGPK+ Oxidation (M); Acetyl (K)	2027.85645	+3	7.25634e-003	Q9D0E1	Heterogeneous nuclear ribonucleoprotein M
LIVENLSSR	1029.58183	+2	0.00000e+000	Q3TWW8,O35326	Serine/arginine-rich splicing factor 6,Serine/arginine-rich splicing factor 5
TNEGVIEFR	1063.52982	+2	0.00000e+000	Q3TWW8	Serine/arginine-rich splicing factor 6
LLEIDLK	842.51129	+2	2.53617e-003	Q3TWW8	Serine/arginine-rich splicing factor 6
SHSPLPAPPSK + Phospho (ST)	1196.55907	+2	2.35975e-003	Q3TWW8	Serine/arginine-rich splicing factor 6
AAGVSVEPFWPGLFAK	1674.87698	+2	0.00000e+000	P47955	60S acidic ribosomal protein P1
ALANVNIGSLICNVGAGGPAPAAGAAPAGGAAPSTAAAPAEEK	3781.90569	+4	0.00000e+000	P47955	60S acidic ribosomal protein P1
ILVATNLFGR	1102.64987	+2	0.00000e+000	Q8VDW0,Q9Z1N5	ATP-dependent RNA helicase DDX39A,Spliceosome RNA helicase Ddx39b
LTLHGLQQYYVK	1461.79799	+2	2.80285e-003	Q8VDW0,Q9Z1N5	ATP-dependent RNA helicase DDX39A,Spliceosome RNA helicase Ddx39b
DFLLKPELLR	1242.73358	+3	5.26390e-003	Q8VDW0,Q9Z1N5	ATP-dependent RNA helicase DDX39A,Spliceosome RNA helicase Ddx39b
GLAVTFVSDENDAK	1464.70964	+2	0.00000e+000	Q8VDW0	ATP-dependent RNA helicase DDX39A
ELAFQISK	934.51236	+2	0.00000e+000	Q8VDW0,Q9Z1N5	ATP-dependent RNA helicase DDX39A,Spliceosome RNA helicase Ddx39b
LDDCGLTEVR	1176.5445	+2	0.00000e+000	Q91VI7	Ribonuclease inhibitor
ASLQELDLSSNK	1303.66193	+2	0.00000e+000	Q91VI7	Ribonuclease inhibitor
LLCEGLQDPQCR	1487.68608	+2	0.00000e+000	Q91VI7	Ribonuclease inhibitor
TNELGDGGVGLVLQGLQNPTCK	2269.13727	+3	0.00000e+000	Q91VI7	Ribonuclease inhibitor
DLCDVVASK	1005.4801	+2	2.55132e-003	Q91VI7	Ribonuclease inhibitor
ELSLASNELKDEGAR	1630.81618	+3	2.55132e-003	Q91VI7	Ribonuclease inhibitor
NCPHIVVGTPGR	1305.66121	+3	0.00000e+000	Q9Z1N5	Spliceosome RNA helicase Ddx39b
LLADQAEAR	985.51923	+2	0.00000e+000	P84099	60S ribosomal protein L19
VWLDPNETNEIANANSR	1941.91803	+2	0.00000e+000	P84099	60S ribosomal protein L19
TTPSVVAFTADGER	1449.70999	+2	0.00000e+000	P38647	Stress-70 protein, mitochondrial
LLGQFTLIGIPPAPR	1591.94499	+2	0.00000e+000	P38647	Stress-70 protein, mitochondrial
VVLDGEEVQIDILDTAGQEDYAAIR	2731.35521	+3	0.00000e+000	P63321	Ras-related protein Ral-A
VFNCISYSPLCK	1486.69486	+2	0.00000e+000	Q9JJA4	Ribosome biogenesis protein WDR12
FCSGSWDK	985.39638	+2	9.75009e-003	Q9JJA4	Ribosome biogenesis protein WDR12
VWDVESGGLK	1088.55023	+2	0.00000e+000	Q9JJA4	Ribosome biogenesis protein WDR12
APLYDLAAHEDK	1341.65645	+3	2.53617e-003	Q9JJA4	Ribosome biogenesis protein WDR12
GHAGSVDAIAVDSSGAK	1540.74815	+3	2.53617e-003	Q9JJA4	Ribosome biogenesis protein WDR12
VLSVDWTDTGLLLSGGADNK	2060.04262	+2	0.00000e+000	Q9JJA4	Ribosome biogenesis protein WDR12
TSDLIVLGLPWK	1340.77039	+2	0.00000e+000	Q921F2	TAR DNA-binding protein 43
AFAFVTFADDK	1230.5921	+2	0.00000e+000	Q921F2	TAR DNA-binding protein 43
VAQSLCGEDLIIK	1444.75955	+2	0.00000e+000	Q921F2	TAR DNA-binding protein 43
GISVHISNAEPK	1250.66188	+2;+3	0.00000e+000	Q921F2	TAR DNA-binding protein 43
FTEYETQVK	1143.5448	+2	0.00000e+000	Q921F2	TAR DNA-binding protein 43
FGGNPGGFGNQGGFGNSR	1725.76082	+2	0.00000e+000	Q921F2	TAR DNA-binding protein 43
FGGNPGGFGNQGGFGNSRG	1782.78229	+2	9.41316e-003	Q921F2	TAR DNA-binding protein 43
WSTDDVQINDISLQDYIAVK	2322.13796	+2;+3	0.00000e+000	P97461	40S ribosomal protein S5
DIQVGVIGFPNVGK	1441.79294	+2	0.00000e+000	Q8CI11	Guanine nucleotide-binding protein-like 3
NAEISDVAPVEETR	1528.73689	+2	0.00000e+000	Q8CI11	Guanine nucleotide-binding protein-like 3
KDPGVPNSAPFK	1255.65608	+3	0.00000e+000	Q8CI11	Guanine nucleotide-binding protein-like 3
LLGDFQQSCGK	1251.59178	+2	0.00000e+000	Q8CI11	Guanine nucleotide-binding protein-like 3
KLEVSPGDEQSNVETR	1786.86971	+3	0.00000e+000	Q8CI11	Guanine nucleotide-binding protein-like 3
ELSPEQSTAGKPSDGSSALDR + Phospho (ST)	2210.96922	+3	0.00000e+000	Q8CI11	Guanine nucleotide-binding protein-like 3
QITIIDSPCLIISPCNSPTALALR	2652.39787	+3	0.00000e+000	Q8CI11	Guanine nucleotide-binding protein-like 3
VVTTTLWGEDADKFDGSR	1995.95381	+3	0.00000e+000	Q8VEE4	Replication protein A 70 kDa DNA-binding subunit
FFPLIEVNK	1105.61717	+2	0.00000e+000	Q8VEE4	Replication protein A 70 kDa DNA-binding subunit
VVPIASLTPYQSK	1401.78676	+2	0.00000e+000	Q8VEE4	Replication protein A 70 kDa DNA-binding subunit
DALVDIIGICK	1215.65331	+2	0.00000e+000	Q8VEE4	Replication protein A 70 kDa DNA-binding subunit
VKLETYNDESR	1352.65718	+3	0.00000e+000	Q8VEE4	Replication protein A 70 kDa DNA-binding subunit
TIQFVDWCPTGFK	1597.75993	+2	0.00000e+000	P68369,P68373	Tubulin alpha-1A chain,Tubulin alpha-1C chain
IVVNLTGR	870.5287	+2	0.00000e+000	P62245	40S ribosomal protein S15a
AAIDWFDGK	1021.48689	+2	0.00000e+000	P56959	RNA-binding protein FUS
LKGEATVSFDDPPSAK	1660.83081	+3	0.00000e+000	P56959	RNA-binding protein FUS
PGIIVDYQNKPANVTIATARGIK + Dimethyl (R)	2466.39581	+4	0.00000e+000	O88291	DBIRD complex subunit ZNF326
SGYGFNEPEQTR	1383.6055	+2	0.00000e+000	O88291	DBIRD complex subunit ZNF326
AAAATETSSVFADPVISK	1763.89414	+2	0.00000e+000	Q80X85	28S ribosomal protein S7, mitochondrial
LSHELLEAFHNR	1464.74733	+3	0.00000e+000	Q80X85	28S ribosomal protein S7, mitochondrial
EGGRGGISSGGEGVQDR + Dimethyl (R)	1644.78159	+3	0.00000e+000	Q9DBR0	A-kinase anchor protein 8
AVEGEGEPAAAHSDVLTEVEGPVDTAEASSDPHTEK	3630.64453	+4	2.75742e-003	Q9DBR0	A-kinase anchor protein 8
LLEEQTCEAASETR	1635.74098	+2	0.00000e+000	Q9DBR0	A-kinase anchor protein 8
LAALSASLAR	971.57634	+2	0.00000e+000	Q9EQ61	Pescadillo homolog
FLLHEPIVNK	1208.69173	+3	2.66756e-003	Q9EQ61	Pescadillo homolog
LQLSLPDFR	1087.60259	+2	0.00000e+000	Q9EQ61	Pescadillo homolog
DADDAVYELDGK	1309.56738	+2	0.00000e+000	O35326	Serine/arginine-rich splicing factor 5
IGIEIIK	784.50581	+2	0.00000e+000	P63038	60 kDa heat shock protein, mitochondrial
VGLQVVAVK	911.58041	+2	0.00000e+000	P63038	60 kDa heat shock protein, mitochondrial
VTDALNATR	959.5036	+2	0.00000e+000	P63038	60 kDa heat shock protein, mitochondrial
IEGVYAR	806.42864	+2	0.00000e+000	O55142	60S ribosomal protein L35a
DETEFYLGK	1100.50259	+2	0.00000e+000	O55142	60S ribosomal protein L35a
AIFAGYK	768.41701	+2	0.00000e+000	O55142	60S ribosomal protein L35a
DALPELQELEAGR	1439.72559	+2	0.00000e+000	P58468	Protein FAM207A
TQIDPSALVQR	1226.6619	+2	0.00000e+000	P58468	Protein FAM207A
NREPVQLETLSIR	1553.85252	+3	0.00000e+000	P62315	Small nuclear ribonucleoprotein Sm D1
YFILPDSLPLDTLLVDVEPK	2286.2399	+2	0.00000e+000	P62315	Small nuclear ribonucleoprotein Sm D1
LSHETVTIELK	1268.6976	+3	0.00000e+000	P62315	Small nuclear ribonucleoprotein Sm D1
QITINDLPVGR	1224.68263	+2	0.00000e+000	P35700	Peroxiredoxin-1
LNCQVIGASVDSHFCHLAWINTPK	2766.33704	+4	0.00000e+000	P35700	Peroxiredoxin-1
HGEVCPAGWKPGSDTIKPDVNK	2391.16414	+4	0.00000e+000	P35700	Peroxiredoxin-1
FKGPEFVR	978.5287	+3	0.00000e+000	Q99MR6	Serrate RNA effector molecule homolog
ILEQEEEEEQAGK	1530.7049	+2	0.00000e+000	Q99MR6	Serrate RNA effector molecule homolog
LTPLLSVR	897.56474	+2	0.00000e+000	Q99MR6	Serrate RNA effector molecule homolog
ECELSPGVNR	1159.52916	+2	0.00000e+000	Q99MR6	Serrate RNA effector molecule homolog
FVTSNTQELGK	1222.61937	+2	0.00000e+000	Q99MR6	Serrate RNA effector molecule homolog
VALSEPQPER	1124.58257	+2	0.00000e+000	Q99MR6	Serrate RNA effector molecule homolog
AFVNIQK	818.46503	+2	0.00000e+000	Q0VG62	Uncharacterized protein C8orf59 homolog
VGDVYIPR	917.49707	+2	0.00000e+000	Q62093	Serine/arginine-rich splicing factor 2
YGRPPDSHHSR	1307.61192	+4	0.00000e+000	Q62093	Serine/arginine-rich splicing factor 2
SLVSPASFENVR	1304.67245	+2	0.00000e+000	P63001,P60764	Ras-related C3 botulinum toxin substrate 1,Ras-related C3 botulinum toxin substrate 3
CVVVGDGAVGK	1059.53832	+2	2.76104e-003	P63001,P60764	Ras-related C3 botulinum toxin substrate 1,Ras-related C3 botulinum toxin substrate 3
YLECSALTQR	1239.59175	+2	0.00000e+000	P63001,P60764	Ras-related C3 botulinum toxin substrate 1,Ras-related C3 botulinum toxin substrate 3
TSIAIDTIINQK	1315.73471	+2	0.00000e+000	Q03265	ATP synthase subunit alpha, mitochondrial
LALGQINIAK	1039.63895	+2	0.00000e+000	Q99ME9	Nucleolar GTP-binding protein 1
LSQILSDFPK	1146.62846	+2	0.00000e+000	Q99ME9	Nucleolar GTP-binding protein 1
ERPPFIPEGVIAR	1479.81978	+3	0.00000e+000	Q99ME9	Nucleolar GTP-binding protein 1
IAELSEEDQK	1160.55606	+2	0.00000e+000	Q99ME9	Nucleolar GTP-binding protein 1
TLLLCGYPNVGK	1333.70641	+2	0.00000e+000	Q99ME9	Nucleolar GTP-binding protein 1
AFEEDQVAGR	1120.51489	+2	0.00000e+000	Q91WM3	U3 small nucleolar RNA-interacting protein 2
EIQAPAPTDIR	1209.63533	+2	0.00000e+000	Q91WM3	U3 small nucleolar RNA-interacting protein 2
LNTGILNK	871.5127	+2	0.00000e+000	Q04750	DNA topoisomerase 1
LEVQATDREENK	1430.7001	+3	0.00000e+000	Q04750	DNA topoisomerase 1
LRDEDDADYKPK	1463.68921	+4	0.00000e+000	Q04750	DNA topoisomerase 1
AGNEKEEGETADTVGCCSLR	2181.92665	+3	0.00000e+000	Q04750	DNA topoisomerase 1
VEHINLHPELDGQEYVVEFDFPGK	2810.35516	+4	0.00000e+000	Q04750	DNA topoisomerase 1
QPEDDLFDR	1133.49892	+2	0.00000e+000	Q04750	DNA topoisomerase 1
AVAILCNHQR	1180.6135	+3	0.00000e+000	Q04750	DNA topoisomerase 1
QINWTVLYR	1191.64003	+2	0.00000e+000	Q8BP67	60S ribosomal protein L24
VFQFLNAK	965.53345	+2	0.00000e+000	Q8BP67	60S ribosomal protein L24
AITGASLADIMAK	1260.67474	+2	0.00000e+000	Q8BP67	60S ribosomal protein L24
DALNQATSQVESK	1389.67357	+2	0.00000e+000	Q99PL5	Ribosome-binding protein 1
SAILEATPK	928.52292	+2	0.00000e+000	Q99PL5	Ribosome-binding protein 1
IPEHDLDPNVTIILK	1715.94577	+3	0.00000e+000	Q99PL5	Ribosome-binding protein 1
LQQENSILR	1099.59854	+2	0.00000e+000	Q99PL5	Ribosome-binding protein 1
ETSYEEALANQR	1409.64224	+2	0.00000e+000	Q99PL5	Ribosome-binding protein 1
QLLLESQSQLDEAK	1600.83078	+2	0.00000e+000	Q99PL5	Ribosome-binding protein 1
LTAEFEEAQR	1192.57239	+2	0.00000e+000	Q99PL5	Ribosome-binding protein 1
TEATLEAEQTR	1247.59934	+2	9.41316e-003	Q99PL5	Ribosome-binding protein 1
LLATEQEDAAVAK	1357.70888	+2	0.00000e+000	Q99PL5	Ribosome-binding protein 1
IGGIGTVPVGR	1024.60295	+2	0.00000e+000	P10126	Elongation factor 1-alpha 1
YYVTIIDAPGHR	1403.71974	+3	0.00000e+000	P10126	Elongation factor 1-alpha 1
QTVAVGVIK	913.55968	+2	0.00000e+000	P10126	Elongation factor 1-alpha 1
STTTGHLIYK	1119.59242	+3	0.00000e+000	P10126	Elongation factor 1-alpha 1
FLILPDMLK	1088.63037	+2	0.00000e+000	P62320	Small nuclear ribonucleoprotein Sm D3
NVLIEVNPQTR	1281.70409	+2	0.00000e+000	O35130	Ribosomal RNA small subunit methyltransferase NEP1
IGTSFSVEDISDIR	1537.76241	+2	0.00000e+000	O35130	Ribosomal RNA small subunit methyltransferase NEP1
SVDPEIIAR	998.53964	+2	2.79487e-003	O88967	ATP-dependent zinc metalloprotease YME1L1
ANAPCVIFIDELDSVGGK	1903.93497	+2	0.00000e+000	O88967	ATP-dependent zinc metalloprotease YME1L1
IELLGSYDPQK	1261.6554	+2	0.00000e+000	Q9D358	Low molecular weight phosphotyrosine protein phosphatase
SPIAEAVFR	988.53416	+2	0.00000e+000	Q9D358	Low molecular weight phosphotyrosine protein phosphatase
AIIIFVPVPQLK	1336.84824	+2	0.00000e+000	P62082	40S ribosomal protein S7
DVNFEFPEFQL	1383.63469	+2	0.00000e+000	P62082	40S ribosomal protein S7
TLTAVHDAILEDLVFPSEIVGK	2366.27333	+3	0.00000e+000	P62082	40S ribosomal protein S7
VETFSGVYK	1028.51787	+2	0.00000e+000	P62082	40S ribosomal protein S7
YGVIILDEAHER	1413.7252	+3	0.00000e+000	O35286	Putative pre-mRNA-splicing factor ATP-dependent RNA helicase DHX15
SNLGSVVLQLK	1156.68156	+2	0.00000e+000	O35286	Putative pre-mRNA-splicing factor ATP-dependent RNA helicase DHX15
EVDDLGPEVGDIK	1384.6722	+2	0.00000e+000	O35286	Putative pre-mRNA-splicing factor ATP-dependent RNA helicase DHX15
TGNFISTSTSLPR	1379.7045	+2	0.00000e+000	Q5SSI6	U3 small nucleolar RNA-associated protein 18 homolog
LTLEDDKPAAER	1356.68848	+3	0.00000e+000	Q5SSI6	U3 small nucleolar RNA-associated protein 18 homolog
AAPSAGSAAAAAEEEESR	1673.74921	+2	0.00000e+000	Q5SSI6	U3 small nucleolar RNA-associated protein 18 homolog
AIACLLFGGSR	1163.61211	+2	0.00000e+000	P49718	DNA replication licensing factor MCM5
VLGIQVDTDGSGR	1315.67322	+2	0.00000e+000	P49718	DNA replication licensing factor MCM5
SFAGSVSPQEEEEFRR	1853.85439	+3	0.00000e+000	P49718	DNA replication licensing factor MCM5
FAIGSQVSEHSIVQDFTK	1991.99527	+3	0.00000e+000	P49718	DNA replication licensing factor MCM5
LQPFATEADVEEALR	1687.84169	+2	0.00000e+000	P49718	DNA replication licensing factor MCM5
LLILALER	939.61166	+2	0.00000e+000	Q99PV0	Pre-mRNA-processing-splicing factor 8
LTPSGYEWGR	1164.55637	+2	0.00000e+000	Q99PV0	Pre-mRNA-processing-splicing factor 8
VVWVEEIDKR	1271.68738	+3	0.00000e+000	Q62167	ATP-dependent RNA helicase DDX3X
ELAVQIYEEAR	1319.67209	+2	5.47507e-003	Q62167	ATP-dependent RNA helicase DDX3X
LEQELFSGGNTGINFEK	1881.91084	+2	0.00000e+000	Q62167	ATP-dependent RNA helicase DDX3X
TAAFLLPILSQIYADGPGEALR	2315.2525	+3	0.00000e+000	Q62167	ATP-dependent RNA helicase DDX3X
SPILVATAVAAR	1167.69754	+2	0.00000e+000	Q62167	ATP-dependent RNA helicase DDX3X
FSGGFGAR	797.38205	+2	7.67093e-003	Q62167	ATP-dependent RNA helicase DDX3X
SFLLDLLNATGK	1290.71834	+2	0.00000e+000	Q62167	ATP-dependent RNA helicase DDX3X
TILPHDPTADVFVIPAEEKPVEIQWVKPEPK	3521.881	+5	0.00000e+000	Q9DCA5	Ribosome biogenesis protein BRX1 homolog
FVLNLIK	845.53746	+2	0.00000e+000	Q9DCA5	Ribosome biogenesis protein BRX1 homolog
FLVQNIHTLAELK	1524.86639	+3	0.00000e+000	Q9DCA5	Ribosome biogenesis protein BRX1 homolog
QNLIEELR	1013.55052	+2	0.00000e+000	Q9D0I8	mRNA turnover protein 4 homolog
ATLTVSLDPGPLK	1310.74457	+2	0.00000e+000	Q9D0I8	mRNA turnover protein 4 homolog
SPSDEYKDNLHQVSK	1745.82202	+3;+4	0.00000e+000	Q9D0I8	mRNA turnover protein 4 homolog
TKEEVNEWFTK	1409.68268	+2;+3	0.00000e+000	Q9D0I8	mRNA turnover protein 4 homolog
LTLSALVDGK	1015.59135	+2	0.00000e+000	Q60930	Voltage-dependent anion-selective channel protein 2
VNNSSLIGVGYTQTLRPGVK	2102.14841	+3	0.00000e+000	Q60930	Voltage-dependent anion-selective channel protein 2
ETGNPGGQLVLAGDPR	1579.79544	+2	0.00000e+000	P23249	Putative helicase MOV-10
WADVQLPEK	1084.5553	+2	8.98656e-003	P23249	Putative helicase MOV-10
FESFLAER	997.48688	+2	9.41316e-003	P23249	Putative helicase MOV-10
DFLLTAR	834.45995	+2	0.00000e+000	Q9JJI8	60S ribosomal protein L38
IANPVEGSTDR	1157.56766	+2	0.00000e+000	Q61990	Poly(rC)-binding protein 2
AITIAGIPQSIIECVK	1711.95422	+2	0.00000e+000	Q61990	Poly(rC)-binding protein 2
LVVPASQCGSLIGK	1427.78064	+2	0.00000e+000	Q61990	Poly(rC)-binding protein 2
IITLAGPTNAIFK	1357.79692	+2	0.00000e+000	Q61990	Poly(rC)-binding protein 2
DLGLAFEIPAHIK	1422.78708	+3	0.00000e+000	Q91VR5	ATP-dependent RNA helicase DDX1
ELAEQTLNNVK	1257.65645	+2	0.00000e+000	Q91VR5	ATP-dependent RNA helicase DDX1
LHYCVSCAIHSK	1473.68568	+2;+3	0.00000e+000	P62855	40S ribosomal protein S26
NIVEAAAVR	941.5294	+2	0.00000e+000	P62855	40S ribosomal protein S26
DISEASVFDAYVLPK	1652.82974	+2	0.00000e+000	P62855	40S ribosomal protein S26
LFYLGIR	880.51706	+2	0.00000e+000	Q505D7	Optic atrophy 3 protein homolog
AAWNALQDEVGR	1328.64729	+2	0.00000e+000	Q505D7	Optic atrophy 3 protein homolog
AQAALQAVSAVQSGNLSLPGATANEGTLLPGQSPVLR+ Deamidated (R)	3586.89546	+3	8.98656e-003	Q8BHD7	Polypyrimidine tract-binding protein 3
NLFTEAGCSVK	1224.58087	+2	0.00000e+000	Q8BHD7	Polypyrimidine tract-binding protein 3
GDSVIVVLR	956.56549	+2	0.00000e+000	P62317	Small nuclear ribonucleoprotein Sm D2
NRPAIARGAAGGGR + Dimethyl (R)	1350.75923	+4	0.00000e+000	O08583	THO complex subunit 4
SGQWWR	818.38237	+2	0.00000e+000	Q8BMD8	Calcium-binding mitochondrial carrier protein SCaMC-1
AGIDLAVYELLK	1303.73872	+2	0.00000e+000	Q8BMD8	Calcium-binding mitochondrial carrier protein SCaMC-1
AISVHSTPEGCSSACK	1689.74506	+3	0.00000e+000	O88477	Insulin-like growth factor 2 mRNA-binding protein 1
IAPPETPDSK	1053.53423	+2	0.00000e+000	O88477	Insulin-like growth factor 2 mRNA-binding protein 1
LLVPTQYVGAIIGK	1470.881	+2	0.00000e+000	O88477	Insulin-like growth factor 2 mRNA-binding protein 1
ITISSLQDLTLYNPER	1861.97852	+2	0.00000e+000	O88477	Insulin-like growth factor 2 mRNA-binding protein 1
TADEVPLK	871.46509	+2	0.00000e+000	O88477	Insulin-like growth factor 2 mRNA-binding protein 1
DQTPDENDQVIVK	1499.71037	+2	0.00000e+000	O88477	Insulin-like growth factor 2 mRNA-binding protein 1
NYNDELQFLDK	1397.64629	+2	0.00000e+000	Q99LF4	tRNA-splicing ligase RtcB homolog
LRPIAVIK	908.6171	+3	0.00000e+000	Q99LF4	tRNA-splicing ligase RtcB homolog
TNLDESDVQPVK	1343.65688	+2	0.00000e+000	Q99LF4	tRNA-splicing ligase RtcB homolog
NVTDVVNTCHDAGISK	1728.81012	+3	0.00000e+000	Q99LF4	tRNA-splicing ligase RtcB homolog
IFIGTFK	824.47963	+2	0.00000e+000	P27048,P63163	Small nuclear ribonucleoprotein-associated protein B,Small nuclear ribonucleoprotein-associated protein N
VLGLVLLR	881.60622	+2	0.00000e+000	P27048,P63163	Small nuclear ribonucleoprotein-associated protein B,Small nuclear ribonucleoprotein-associated protein N
VGENADSQIK	1059.51964	+2	0.00000e+000	P10922	Histone H1.0
RLVTTGVLK	985.62842	+2	0.00000e+000	P10922	Histone H1.0
SIIAAPFLR	986.59128	+2	2.66756e-003	Q6NS46	Protein RRP5 homolog
VGQGVCLTLK	1073.59033	+2	7.64556e-003	Q6NS46	Protein RRP5 homolog
NLIELSLLPSDTGRPDVFSPAPEPK	2691.41193	+3	0.00000e+000	Q6NS46	Protein RRP5 homolog
LTEGCSFR	968.43857	+2	0.00000e+000	Q6ZWU9	40S ribosomal protein S27
DLLHPSPEEEK	1292.62482	+2	0.00000e+000	Q6ZWU9	40S ribosomal protein S27
FAFDACNDVPAPPK	1547.70787	+2	0.00000e+000	D3YXK2	Scaffold attachment factor B1
LQAQWER	929.47189	+2	0.00000e+000	D3YXK2	Scaffold attachment factor B1
VLISTDVWAR	1158.63971	+2	2.79487e-003	Q91VC3	Eukaryotic initiation factor 4A-III
EQIYDVYR	1084.51891	+2	0.00000e+000	Q91VC3	Eukaryotic initiation factor 4A-III
GVLQLLR	797.51231	+2	0.00000e+000	Q69ZU6	Thrombospondin type-1 domain-containing protein 7A
SVGAEPLLPWNR	1337.70917	+2	0.00000e+000	Q9DBR1	5'-3' exoribonuclease 2
NSPGCQVASNPR	1285.58333	+2	0.00000e+000	Q9DBR1	5'-3' exoribonuclease 2
HDELADSLPCAEGEFIFLR	2218.03645	+3	0.00000e+000	Q9DBR1	5'-3' exoribonuclease 2
QWKPQLGFNR	1272.67273	+3	0.00000e+000	Q9DBR1	5'-3' exoribonuclease 2
VVQSYVEGLCWVLR	1706.88142	+2	0.00000e+000	Q9DBR1	5'-3' exoribonuclease 2
NLTVILSDASAPGEGEHK	1836.92174	+3	0.00000e+000	Q9DBR1	5'-3' exoribonuclease 2
EEFKPNKPKPC	1372.68089	+3	2.55132e-003	Q9DBR1	5'-3' exoribonuclease 2
QIEIQFAQGDR	1303.65205	+2	3.86801e-003	Q9R0U0	Serine/arginine-rich splicing factor 10
GFAYVQFEDVR	1329.63536	+2	0.00000e+000	Q9R0U0	Serine/arginine-rich splicing factor 10
YLRPPNTSLFVR	1461.80922	+3	0.00000e+000	Q9R0U0	Serine/arginine-rich splicing factor 10
DAEDALHNLDR	1267.57927	+2	0.00000e+000	Q9R0U0	Serine/arginine-rich splicing factor 10
DHINDIIK	966.51343	+2	0.00000e+000	Q9JKF1	Ras GTPase-activating-like protein IQGAP1
FLSAIVSSVDK	1164.63904	+2	0.00000e+000	Q9JKF1	Ras GTPase-activating-like protein IQGAP1
LQQTYSALNSK	1251.64589	+2	0.00000e+000	Q9JKF1	Ras GTPase-activating-like protein IQGAP1
LPYDVTPEQALSHEEVK	1953.96835	+3	0.00000e+000	Q9JKF1	Ras GTPase-activating-like protein IQGAP1
NVIFEIGPTEEVGDFEVK	2020.99934	+2	0.00000e+000	Q9JKF1	Ras GTPase-activating-like protein IQGAP1
ATFYGEQVDYYK	1482.6667	+2	0.00000e+000	Q9JKF1	Ras GTPase-activating-like protein IQGAP1
EEIQSSISGVTAAYNR	1723.83766	+2	0.00000e+000	Q9JKF1	Ras GTPase-activating-like protein IQGAP1
FGSNQEDALQR	1263.58437	+2	0.00000e+000	Q6P5B0	RRP12-like protein
TLGTAINERPDLR	1454.78412	+3	0.00000e+000	Q6P5B0	RRP12-like protein
SWLLPVIR	982.59638	+2	0.00000e+000	Q6P5B0	RRP12-like protein
VLDPASSDFTR	1206.58807	+2	0.00000e+000	Q6P5B0	RRP12-like protein
EGGGDEPLNFLDPK	1486.69399	+2	0.00000e+000	Q6P5B0	RRP12-like protein
ECVAPHIADIGSVTSSASGPPQYITK	2684.31158	+3	0.00000e+000	Q6P5B0	RRP12-like protein
VLINIR	726.47519	+2	8.98656e-003	Q6P5B0	RRP12-like protein
TVALCTCK	951.45178	+2	8.18630e-003	B1AR13	CDGSH iron-sulfur domain-containing protein 3, mitochondrial
NQPFCDGSHFFQR	1638.69978	+3	0.00000e+000	B1AR13	CDGSH iron-sulfur domain-containing protein 3, mitochondrial
LLNVWQVR	1026.59744	+2	0.00000e+000	Q6ZQL4	WD repeat-containing protein 43
LHQEYVPSAHLSGTCTCLAWAPAR	2724.29007	+4	0.00000e+000	Q6ZQL4	WD repeat-containing protein 43
DISNCWAPTVETAITK	1804.86655	+2	0.00000e+000	Q6ZQL4	WD repeat-containing protein 43
EFNAEVHR	1000.47263	+2;+3	0.00000e+000	P47962	60S ribosomal protein L5
RFPGYDSESK	1184.54619	+2	0.00000e+000	P47962	60S ribosomal protein L5
GAVDGGLSIPHSTK	1337.69394	+3	0.00000e+000	P47962	60S ribosomal protein L5
VGLTNYAAAYCTGLLLAR	1926.0033	+2	0.00000e+000	P47962	60S ribosomal protein L5
EGLEEGDQILR	1257.62007	+2	0.00000e+000	P39447	Tight junction protein ZO-1
HEEQPAPAYEVHNR	1675.77025	+3	0.00000e+000	P39447	Tight junction protein ZO-1
FQDQGPPER	1072.49377	+2	0.00000e+000	Q9CY66	H/ACA ribonucleoprotein complex subunit 1
VDEIFGQLR	1075.56621	+2	0.00000e+000	Q9CY66	H/ACA ribonucleoprotein complex subunit 1
CTTEENKVPYFNAPVYLENK	2415.14163	+3	0.00000e+000	Q9CY66	H/ACA ribonucleoprotein complex subunit 1
DFYFSVK	904.43308	+2	0.00000e+000	Q9CY66	H/ACA ribonucleoprotein complex subunit 1
FLPRPPGEK	1039.58145	+3	4.93105e-003	Q9CY66	H/ACA ribonucleoprotein complex subunit 1
NSLPDSVQIR	1127.59347	+2	3.86801e-003	O55135	Eukaryotic translation initiation factor 6
ASFENNCEVGCFAK	1631.67082	+2	0.00000e+000	O55135	Eukaryotic translation initiation factor 6
HGLLVPNNTTDQELQHIR	2084.07629	+3	0.00000e+000	O55135	Eukaryotic translation initiation factor 6
LSALGNVTTCNDYVALVHPDLDR	2542.2486	+3	0.00000e+000	O55135	Eukaryotic translation initiation factor 6
AAPDILIATPGR	1193.6768	+2	0.00000e+000	Q921N6	Probable ATP-dependent RNA helicase DDX27
SADFNPDFVFTEK	1515.68819	+2	0.00000e+000	Q921N6	Probable ATP-dependent RNA helicase DDX27
SACGVCPGR	962.40624	+2	0.00000e+000	Q9D1R9	60S ribosomal protein L34
IVYLYTK	898.51639	+2	0.00000e+000	Q9D1R9	60S ribosomal protein L34
EAHEPLAVADAK	1249.63023	+2	0.00000e+000	Q6DFW4	Nucleolar protein 58
LIAHAGSLLNLAK	1319.79248	+3	0.00000e+000	Q6DFW4	Nucleolar protein 58
TQLYEYLQNR	1326.65678	+2	0.00000e+000	Q6DFW4	Nucleolar protein 58
TYDPSGDSTLPTCSK	1627.70358	+2	0.00000e+000	Q6DFW4	Nucleolar protein 58
LQEVDSLWK	1116.58151	+2	0.00000e+000	Q6DFW4	Nucleolar protein 58
EWYGWHFPELGK	1547.71974	+3	0.00000e+000	Q6DFW4	Nucleolar protein 58
IEEVDKEDEITEK	1575.75153	+3	0.00000e+000	Q6DFW4	Nucleolar protein 58
IISDNLTYCK	1225.60126	+2	0.00000e+000	Q6DFW4	Nucleolar protein 58
YGLIYHASLVGQSSPK	1718.89916	+3	0.00000e+000	Q6DFW4	Nucleolar protein 58
FGYNVNR	868.41914	+2	0.00000e+000	Q9CPT5	Nucleolar protein 16
NYYQDTPK	1027.46106	+2	0.00000e+000	Q9CPT5	Nucleolar protein 16
FYNLVLLPR	1133.6597	+2	0.00000e+000	O54825	Bystin
EALLELLR	955.57019	+2	0.00000e+000	O54825	Bystin
QQQEELETDHGAGDR	1711.73976	+3	0.00000e+000	O54825	Bystin
TKDIEDVFYK	1256.62886	+3	0.00000e+000	Q6PDM2	Serine/arginine-rich splicing factor 1
DGTGVVEFVR	1077.5455	+2	2.79487e-003	Q6PDM2	Serine/arginine-rich splicing factor 1
SHEGETAYIR	1161.54143	+3	0.00000e+000	Q6PDM2	Serine/arginine-rich splicing factor 1
EAGDVCYADVYR	1416.59798	+2	0.00000e+000	Q6PDM2	Serine/arginine-rich splicing factor 1
FNAHGDANTIVCNTK	1660.76276	+2;+3	0.00000e+000	P16045	Galectin-1
LPDGHEFK	941.46068	+3	0.00000e+000	P16045	Galectin-1
DSNNLCLHFNPR	1485.67828	+2;+3	0.00000e+000	P16045	Galectin-1
AGAVTSSASLSSPALAK	1516.80966	+2	0.00000e+000	O08784	Treacle protein
PTPVNSATAALPSK	1352.72997	+2	0.00000e+000	O08784	Treacle protein
DYSGSQGGYDR	1203.47925	+2	0.00000e+000	O89086	Putative RNA-binding protein 3
SYSRGGGDQGYGSGR + Dimethyl (R)	1530.68114	+3	5.48083e-003	O89086	Putative RNA-binding protein 3
ELEIESQPGEEQPVSK	1797.86321	+2	0.00000e+000	Q8VCY6	U3 small nucleolar RNA-associated protein 6 homolog
YLDWAYR	985.46574	+2	9.75009e-003	Q8VCY6	U3 small nucleolar RNA-associated protein 6 homolog
EALQVAEAGTELFK	1504.7773	+2	0.00000e+000	Q8VCY6	U3 small nucleolar RNA-associated protein 6 homolog
EIYDDLQALHTDDPLTWDYVAR	2648.23946	+3	0.00000e+000	Q8VCY6	U3 small nucleolar RNA-associated protein 6 homolog
ADIDKLNIDSIIQR + Acetyl (K)	1654.88896	+2	7.64556e-003	P63087	Serine/threonine-protein phosphatase PP1-gamma catalytic subunit
NVQLQENEIR	1241.63638	+2	0.00000e+000	P63087	Serine/threonine-protein phosphatase PP1-gamma catalytic subunit
SSFYPEGDQETAK	1457.63104	+2	0.00000e+000	Q8K019	Bcl-2-associated transcription factor 1
TITPQNAPR	996.53523	+2	0.00000e+000	Q8K019	Bcl-2-associated transcription factor 1
LIPDGCGVK	957.49536	+2	0.00000e+000	P86048,Q6ZWV3	60S ribosomal protein L10-like,60S ribosomal protein L10
IFDLGR	719.39662	+2	2.53617e-003	P86048,Q6ZWV3	60S ribosomal protein L10-like,60S ribosomal protein L10
GAFGKPQGTVAR	1187.64111	+3	0.00000e+000	P86048,Q6ZWV3	60S ribosomal protein L10-like,60S ribosomal protein L10
EHVIEALR	965.5294	+3	0.00000e+000	P86048,Q6ZWV3	60S ribosomal protein L10-like,60S ribosomal protein L10
LHPFHVIR	1017.58722	+3	0.00000e+000	P86048,Q6ZWV3	60S ribosomal protein L10-like,60S ribosomal protein L10
KVVGCSCVVVK	1233.65738	+2	8.60215e-003	P63323	40S ribosomal protein S12
LGEWVGLCK	1060.53755	+2	0.00000e+000	P63323	40S ribosomal protein S12
TNLVWDEASGQWR	1560.7321	+2	0.00000e+000	Q9CYH6	Ribosome biogenesis regulatory protein homolog
QAGPSPEAELR	1153.57272	+2	0.00000e+000	Q9CYH6	Ribosome biogenesis regulatory protein homolog
KFQPLFGDFAAEK	1496.76636	+3	0.00000e+000	Q9CYH6	Ribosome biogenesis regulatory protein homolog
VEEAVVAR	871.47632	+2	2.35975e-003	Q9CYH6	Ribosome biogenesis regulatory protein homolog
VTVVDVNEAR	1100.5826	+2	0.00000e+000	O70475	UDP-glucose 6-dehydrogenase
ILTTNTWSSELSK	1478.76166	+2	0.00000e+000	O70475	UDP-glucose 6-dehydrogenase
INAWNSPTLPIYEPGLK	1912.00942	+2	0.00000e+000	O70475	UDP-glucose 6-dehydrogenase
EQIVVDLSHPGVSADDQVSR	2150.06039	+3	0.00000e+000	O70475	UDP-glucose 6-dehydrogenase
NLFFSTNIDDAIR	1524.75725	+2	0.00000e+000	O70475	UDP-glucose 6-dehydrogenase
LAANAFLAQR	1073.59815	+2	0.00000e+000	O70475	UDP-glucose 6-dehydrogenase
IFDANTKPNLNLQVLSNPEFLAEGTAIK	3056.61821	+3	0.00000e+000	O70475	UDP-glucose 6-dehydrogenase
DGVGQAASEVSK	1146.55168	+2	0.00000e+000	Q05CL8	La-related protein 7
HSWNLEVLSGDHEQR	1805.8445	+3	0.00000e+000	Q05CL8	La-related protein 7
RDTHPGEPEKPPR	1514.75897	+4	5.51294e-003	Q8C854	Myelin expression factor 2
VGEVTYVELFK	1282.68091	+2	0.00000e+000	Q8C854	Myelin expression factor 2
SEAAAGDDGSQQQPAEPR	1812.78743	+2	0.00000e+000	Q8C854	Myelin expression factor 2
