# Supplementary material for: Beads-free protein immunoprecipitation for a mass spectrometry-based interactome and posttranslational modifications analysis
Source: Proteome Sci. 2015 Sep 2;13:23. doi: 10.1186/s12953-015-0079-0 (PMC4557753; doi:10.1186/s12953-015-0079-0)
Supplement: Additional file 5: — Table S4. The list of proteins in the IgG immunoprecipitated samples identified with at least 2 peptides and information on identified proteins including number of peptides identified per protein and the percent of coverage. Proteins matching to the same sets of peptides were grouped. (XLSX 16 kb) [file 12953_2015_79_MOESM5_ESM.xlsx]

## Sheet: Table S4
Table S4:The list of proteins in the IgG immunoprecipitated samples identified with at least 2 peptides and information on identified proteins including number of peptides identified per protein and the percent of coverage. Proteins matching to the same sets of peptides were grouped.
UNIPROT ACC	NAME	GENE	PEPT.#	COVERAGE
P05784	Keratin, type I cytoskeletal 18	Krt18	22	48.46
P63276	40S ribosomal protein S17	Rps17	19	57.78
P62702	40S ribosomal protein S4, X isoform	Rps4x	17	52.85
Q9DCV7	Keratin, type II cytoskeletal 7	Krt7	17	38.51
P11679	Keratin, type II cytoskeletal 8	Krt8	16	33.27
P62270	40S ribosomal protein S18	Rps18	14	50.66
Q91VR2	ATP synthase subunit gamma, mitochondrial	Atp5c1	12	43.62
Q8VDD5	Myosin-9	Myh9	12	8.93
P27661	Histone H2AX	H2afx	11	47.55
Q9D6Z1	Nucleolar protein 56	Nop56	11	23.79
Q9CZX8	40S ribosomal protein S19	Rps19	11	49.66
Q8CGP5	Histone H2A type 1-F	Hist1h2af	10	56.15
P62806	Histone H4	Hist1h4a	10	52.43
O70503	Estradiol 17-beta-dehydrogenase 12	Hsd17b12	10	37.82
P51881	ADP/ATP translocase 2	Slc25a5	10	31.21
P62281	40S ribosomal protein S11	Rps11	10	51.9
Q8R1M2	Histone H2A.J	H2afj	9	49.61
P62908	40S ribosomal protein S3	Rps3	9	40.74
P14131	40S ribosomal protein S16	Rps16	9	52.05
Q8BMD8	Calcium-binding mitochondrial carrier protein SCaMC-1	Slc25a24	9	21.05
P97351	40S ribosomal protein S3a	Rps3a	9	35.98
Q7TPV4	Myb-binding protein 1A	Mybbp1a	9	8.93
Q6GSS7	Histone H2A type 2-A	Hist2h2aa1	8	43.08
Q64522	Histone H2A type 2-B	Hist2h2ab	8	38.46
Q9CQ69	Cytochrome b-c1 complex subunit 8	Uqcrq	8	51.22
P60710;P63260	Actin, cytoplasmic 1;Actin, cytoplasmic 2	Actb;Actg1	8	25.07;25.07
P38647	Stress-70 protein, mitochondrial	Hspa9	8	15.17
O35129	Prohibitin-2	Phb2	8	34.45
P26361	Cystic fibrosis transmembrane conductance regulator	Cftr	8	5.35
Q925I1	ATPase family AAA domain-containing protein 3	Atad3	7	12.86
P61514	60S ribosomal protein L37a	Rpl37a	7	51.09
Q6ZWY9;Q64478;P10854;Q64525;Q64475;P10853;Q8CGP1;Q8CGP2	Histone H2B type 1-C/E/G;Histone H2B type 1-H;Histone H2B type 1-M;Histone H2B type 2-B;Histone H2B type 1-B;Histone H2B type 1-F/J/L;Histone H2B type 1-K;Histone H2B type 1-P	Hist1h2bc;Hist1h2bh;Hist1h2bm;Hist2h2bb;Hist1h2bb;Hist1h2bf;Hist1h2bk;Hist1h2bp	7	38.1;38.1;38.1;38.1;38.1;38.1;38.1;38.1
Q8BG81	Polymerase delta-interacting protein 3	Poldip3	7	20.0
Q9CR62	Mitochondrial 2-oxoglutarate/malate carrier protein	Slc25a11	7	25.48
Q03265	ATP synthase subunit alpha, mitochondrial	Atp5a1	7	15.91
Q8R3N1	Nucleolar protein 14	Nop14	7	11.28
Q3THW5;P0C0S6	Histone H2A.V;Histone H2A.Z	H2afv;H2afz	6	45.31;45.31
P62301	40S ribosomal protein S13	Rps13	6	35.76
P62852	40S ribosomal protein S25	Rps25	6	30.4
Q9DB20	ATP synthase subunit O, mitochondrial	Atp5o	6	36.15
P09405	Nucleolin	Ncl	6	9.62
Q924L1	LETM1 domain-containing protein 1	Letmd1	6	20.28
P20029	78 kDa glucose-regulated protein	Hspa5	6	12.21
Q8CAQ8	MICOS complex subunit Mic60	Immt	6	12.15
Q9JKF1	Ras GTPase-activating-like protein IQGAP1	Iqgap1	6	4.71
P20152	Vimentin	Vim	6	13.95
P15864;P43277	Histone H1.2;Histone H1.3	Hist1h1c;Hist1h1d	5	19.81;19.0
Q8VEM8	Phosphate carrier protein, mitochondrial	Slc25a3	5	14.85
Q9CQP0	39S ribosomal protein L33, mitochondrial	Mrpl33	5	52.31
P63325	40S ribosomal protein S10	Rps10	5	29.7
P14206	40S ribosomal protein SA	Rpsa	5	28.14
P35550	rRNA 2'-O-methyltransferase fibrillarin	Fbl	5	20.49
Q9D0M3	Cytochrome c1, heme protein, mitochondrial	Cyc1	5	17.85
P35979	60S ribosomal protein L12	Rpl12	5	43.03
P43274	Histone H1.4	Hist1h1e	4	18.72
P43276	Histone H1.5	Hist1h1b	4	14.8
O88967	ATP-dependent zinc metalloprotease YME1L1	Yme1l1	4	6.71
P63321	Ras-related protein Ral-A	Rala	4	19.42
P14115	60S ribosomal protein L27a	Rpl27a	4	28.38
Q9D312	Keratin, type I cytoskeletal 20	Krt20	4	11.14
Q922Q1	Mitochondrial amidoxime reducing component 2	Marc2	4	10.95
Q06185	ATP synthase subunit e, mitochondrial	Atp5i	4	43.66
P62267	40S ribosomal protein S23	Rps23	4	40.56
Q9CPQ8	ATP synthase subunit g, mitochondrial	Atp5l	4	41.75
Q6P3B9	Putative ribosome-binding factor A, mitochondrial	Rbfa	4	14.86
Q9ESW4	Acylglycerol kinase, mitochondrial	Agk	4	11.88
Q62425	Cytochrome c oxidase subunit NDUFA4	Ndufa4	4	46.34
P53026	60S ribosomal protein L10a	Rpl10a	4	15.67
O08784	Treacle protein	Tcof1	4	4.24
Q9JJI8	60S ribosomal protein L38	Rpl38	4	48.57
P58468	Protein FAM207A	Fam207a	4	24.2
P14869	60S acidic ribosomal protein P0	Rplp0	4	19.56
P47963	60S ribosomal protein L13	Rpl13	4	17.06
P47962	60S ribosomal protein L5	Rpl5	4	9.76
Q9QZQ8	Core histone macro-H2A.1	H2afy	3	7.26
P19001;Q6IFX2	Keratin, type I cytoskeletal 19;Keratin, type I cytoskeletal 42	Krt19;Krt42	3	6.7;5.97
Q99N91	39S ribosomal protein L34, mitochondrial	Mrpl34	3	25.0
P70696	Histone H2B type 1-A	Hist1h2ba	3	22.05
P16858	Glyceraldehyde-3-phosphate dehydrogenase	Gapdh	3	13.51
Q9D2R8	28S ribosomal protein S33, mitochondrial	Mrps33	3	28.3
Q61937	Nucleophosmin	Npm1	3	8.9
P08113	Endoplasmin	Hsp90b1	3	5.36
P61358	60S ribosomal protein L27	Rpl27	3	27.94
P62274	40S ribosomal protein S29	Rps29	3	32.14
Q8C1Q6	Small integral membrane protein 4	Smim4	3	28.75
P68433;P84228;P84244;P02301	Histone H3.1;Histone H3.2;Histone H3.3;Histone H3.3C	Hist1h3a;Hist1h3b;H3f3a;H3f3c	3	19.85;19.85;19.85;19.85
P62264	40S ribosomal protein S14	Rps14	3	29.14
Q9CRB9	MICOS complex subunit Mic19	Chchd3	3	17.18
P97461	40S ribosomal protein S5	Rps5	3	14.71
P62245	40S ribosomal protein S15a	Rps15a	3	22.31
B1AR13	CDGSH iron-sulfur domain-containing protein 3, mitochondrial	Cisd3	3	19.71
P62830	60S ribosomal protein L23	Rpl23	3	25.71
Q9CPQ1	Cytochrome c oxidase subunit 6C	Cox6c	3	28.95
P62320	Small nuclear ribonucleoprotein Sm D3	Snrpd3	2	24.6
P56480	ATP synthase subunit beta, mitochondrial	Atp5b	2	5.1
P62889	60S ribosomal protein L30	Rpl30	2	24.35
Q9D7S7	60S ribosomal protein L22-like 1	Rpl22l1	2	19.67
Q0VG62	Uncharacterized protein C8orf59 homolog		2	16.55
Q9Z204	Heterogeneous nuclear ribonucleoproteins C1/C2	Hnrnpc	2	7.03
P62751	60S ribosomal protein L23a	Rpl23a	2	15.38
P99028	Cytochrome b-c1 complex subunit 6, mitochondrial	Uqcrh	2	41.57
P51410	60S ribosomal protein L9	Rpl9	2	11.46
P17156;P63017	Heat shock-related 70 kDa protein 2;Heat shock cognate 71 kDa protein	Hspa2;Hspa8	2	4.27;4.18
Q9D3D9	ATP synthase subunit delta, mitochondrial	Atp5d	2	13.69
Q8BGZ7	Keratin, type II cytoskeletal 75	Krt75	2	3.45
Q922U2	Keratin, type II cytoskeletal 5	Krt5	2	3.28
Q6ZWV7	60S ribosomal protein L35	Rpl35	2	15.45
Q9D023	Mitochondrial pyruvate carrier 2	Mpc2	2	14.96
Q61147	Ceruloplasmin	Cp	2	2.36
P62862	40S ribosomal protein S30	Fau	2	18.64
P12970	60S ribosomal protein L7a	Rpl7a	2	7.89
P60867	40S ribosomal protein S20	Rps20	2	19.33
P99027	60S acidic ribosomal protein P2	Rplp2	2	27.83
Q9WV02;Q91VM5	RNA-binding motif protein, X chromosome;RNA binding motif protein, X-linked-like-1	Rbmx;Rbmxl1	2	6.65;6.7
P83882	60S ribosomal protein L36a	Rpl36a	2	19.81
Q9CQA6	Coiled-coil-helix-coiled-coil-helix domain-containing protein 1	Chchd1	2	22.88
P25444	40S ribosomal protein S2	Rps2	2	6.48
Q80X85	28S ribosomal protein S7, mitochondrial	Mrps7	2	10.33
Q8R1I1	Cytochrome b-c1 complex subunit 9	Uqcr10	2	37.5
Q8R1F0	Leydig cell tumor 10 kDa protein homolog	D8Ertd738e	2	15.96
P62984	Ubiquitin-60S ribosomal protein L40	Uba52	2	13.28
O08583	THO complex subunit 4	Alyref	2	10.59
P62317	Small nuclear ribonucleoprotein Sm D2	Snrpd2	2	24.58
Q9QZD8	Mitochondrial dicarboxylate carrier	Slc25a10	2	9.41
P61255	60S ribosomal protein L26	Rpl26	2	12.41
P62892	60S ribosomal protein L39	Rpl39	2	19.61
Q8K215	LYR motif-containing protein 4	Lyrm4	2	26.37
Q9QUI0;Q62159	Transforming protein RhoA;Rho-related GTP-binding protein RhoC	Rhoa;Rhoc	2	12.95;12.95
