# Supplementary material for: Beads-free protein immunoprecipitation for a mass spectrometry-based interactome and posttranslational modifications analysis
Source: Proteome Sci. 2015 Sep 2;13:23. doi: 10.1186/s12953-015-0079-0 (PMC4557753; doi:10.1186/s12953-015-0079-0)
Supplement: Additional file 6: — Table S5. The list of proteins in the anti-hnRNP K (epitope #54) immunoprecipitated samples identified with at least 2 peptides and information on identified proteins including number of peptides identified per protein and the percent of coverage. Proteins matching to the same sets of peptides were grouped. (XLSX 26 kb) [file 12953_2015_79_MOESM6_ESM.xlsx]

## Sheet: Table S5
Table S5:The list of proteins in the anti-hnRNP K (epitope #54) immunoprecipitated samples identified with at least 2 peptides and information on identified proteins including number of peptides identified per protein and the percent of coverage. Proteins matching to the same sets of peptides were grouped.
UNIPROT ACC	NAME	GENE	PEPT.#	COVERAGE
P61979	Heterogeneous nuclear ribonucleoprotein K	Hnrnpk	61	67.39
P09405	Nucleolin	Ncl	30	34.09
Q7TPV4	Myb-binding protein 1A	Mybbp1a	30	29.54
O70133	ATP-dependent RNA helicase A	Dhx9	30	24.78
P05784	Keratin, type I cytoskeletal 18	Krt18	23	53.9
Q8R081	Heterogeneous nuclear ribonucleoprotein L	Hnrnpl	22	39.93
P63276	40S ribosomal protein S17	Rps17	21	57.78
P62702	40S ribosomal protein S4, X isoform	Rps4x	20	58.17
Q9D6Z1	Nucleolar protein 56	Nop56	20	39.83
P49312	Heterogeneous nuclear ribonucleoprotein A1	Hnrnpa1	20	46.25
Q8VEK3	Heterogeneous nuclear ribonucleoprotein U	Hnrnpu	19	29.38
Q9JIK5	Nucleolar RNA helicase 2	Ddx21	19	25.97
P11679	Keratin, type II cytoskeletal 8	Krt8	18	37.14
Q8CGP5	Histone H2A type 1-F	Hist1h2af	17	61.54
P29341	Polyadenylate-binding protein 1	Pabpc1	17	25.79
Q6A0A9	Constitutive coactivator of PPAR-gamma-like protein 1	FAM120A	17	20.59
P27661	Histone H2AX	H2afx	16	58.74
Q8R1M2	Histone H2A.J	H2afj	16	60.47
Q8BG05	Heterogeneous nuclear ribonucleoprotein A3	Hnrnpa3	16	35.88
Q9D8E6	60S ribosomal protein L4	Rpl4	16	37.23
Q61656	Probable ATP-dependent RNA helicase DDX5	Ddx5	16	26.22
Q6GSS7	Histone H2A type 2-A	Hist2h2aa1	15	59.23
P62806	Histone H4	Hist1h4a	15	52.43
P62270	40S ribosomal protein S18	Rps18	15	54.61
P14148	60S ribosomal protein L7	Rpl7	15	42.59
Q8C2Q3	RNA-binding protein 14	Rbm14	15	26.91
Q91VR2	ATP synthase subunit gamma, mitochondrial	Atp5c1	14	46.64
P14869	60S acidic ribosomal protein P0	Rplp0	14	49.21
O88569	Heterogeneous nuclear ribonucleoproteins A2/B1	Hnrnpa2b1	14	34.28
P17225	Polypyrimidine tract-binding protein 1	Ptbp1	14	42.88
Q501J6	Probable ATP-dependent RNA helicase DDX17	Ddx17	14	22.77
Q9QZQ8	Core histone macro-H2A.1	H2afy	13	37.37
O35737	Heterogeneous nuclear ribonucleoprotein H	Hnrnph1	13	43.65
Q8K310	Matrin-3	Matr3	13	21.16
Q64522	Histone H2A type 2-B	Hist2h2ab	12	49.23
Q64475;P10853;Q8CGP1;Q8CGP2	Histone H2B type 1-B;Histone H2B type 1-F/J/L;Histone H2B type 1-K;Histone H2B type 1-P	Hist1h2bb;Hist1h2bf;Hist1h2bk;Hist1h2bp	12	53.17;53.17;53.17;53.17
Q6ZWY9;Q64478;P10854;Q64525	Histone H2B type 1-C/E/G;Histone H2B type 1-H;Histone H2B type 1-M;Histone H2B type 2-B	Hist1h2bc;Hist1h2bh;Hist1h2bm;Hist2h2bb	12	53.17;53.17;53.17;53.17
P97351	40S ribosomal protein S3a	Rps3a	12	42.8
P12970	60S ribosomal protein L7a	Rpl7a	12	45.49
Q9Z2X1	Heterogeneous nuclear ribonucleoprotein F	Hnrnpf	12	40.72
Q7TMK9	Heterogeneous nuclear ribonucleoprotein Q	Syncrip	12	29.53
Q8BVY0	Ribosomal L1 domain-containing protein 1	Rsl1d1	12	31.42
Q6ZWN5	40S ribosomal protein S9	Rps9	12	40.21
P14131	40S ribosomal protein S16	Rps16	11	57.53
P43277	Histone H1.3	Hist1h1d	11	34.84
Q61937	Nucleophosmin	Npm1	11	47.26
P62281	40S ribosomal protein S11	Rps11	11	51.9
P35550	rRNA 2'-O-methyltransferase fibrillarin	Fbl	11	37.92
P62960	Nuclease-sensitive element-binding protein 1	Ybx1	11	44.41
P47911	60S ribosomal protein L6	Rpl6	11	34.8
Q9D0E1	Heterogeneous nuclear ribonucleoprotein M	Hnrnpm	11	19.2
O70503	Estradiol 17-beta-dehydrogenase 12	Hsd17b12	10	34.94
P62908	40S ribosomal protein S3	Rps3	10	47.33
P43274	Histone H1.4	Hist1h1e	10	35.16
P15864	Histone H1.2	Hist1h1c	10	33.02
P60710;P63260	Actin, cytoplasmic 1;Actin, cytoplasmic 2	Actb;Actg1	10	30.93;30.93
Q9Z204	Heterogeneous nuclear ribonucleoproteins C1/C2	Hnrnpc	10	28.75
Q9JKF1	Ras GTPase-activating-like protein IQGAP1	Iqgap1	10	8.45
Q9DCV7	Keratin, type II cytoskeletal 7	Krt7	10	24.29
P62242	40S ribosomal protein S8	Rps8	10	49.52
Q99020	Heterogeneous nuclear ribonucleoprotein A/B	Hnrnpab	10	34.39
Q9CXY6	Interleukin enhancer-binding factor 2	Ilf2	10	35.64
P05213	Tubulin alpha-1B chain	Tuba1b	10	32.82
P68369;P68373	Tubulin alpha-1A chain;Tubulin alpha-1C chain	Tuba1a;Tuba1c	10	32.82;32.96
P99024	Tubulin beta-5 chain	Tubb5	10	29.95
Q9Z1X4	Interleukin enhancer-binding factor 3	Ilf3	10	12.36
Q9CQ69	Cytochrome b-c1 complex subunit 8	Uqcrq	9	51.22
P43276	Histone H1.5	Hist1h1b	9	26.91
P51881	ADP/ATP translocase 2	Slc25a5	9	27.52
Q9CZX8	40S ribosomal protein S19	Rps19	9	48.28
P61514	60S ribosomal protein L37a	Rpl37a	9	51.09
P20029	78 kDa glucose-regulated protein	Hspa5	9	19.08
P63017	Heat shock cognate 71 kDa protein	Hspa8	9	22.29
P47963	60S ribosomal protein L13	Rpl13	9	40.76
P62717	60S ribosomal protein L18a	Rpl18a	9	42.61
Q9JIF0	Protein arginine N-methyltransferase 1	Prmt1	9	30.19
Q9CZM2	60S ribosomal protein L15	Rpl15	9	35.29
Q99PL5	Ribosome-binding protein 1	Rrbp1	9	6.6
Q6DFW4	Nucleolar protein 58	Nop58	9	20.52
Q924L1	LETM1 domain-containing protein 1	Letmd1	8	24.44
P53026	60S ribosomal protein L10a	Rpl10a	8	29.95
P84244;P02301	Histone H3.3;Histone H3.3C	H3f3a;H3f3c	8	43.38;43.38
P84228	Histone H3.2	Hist1h3b	8	46.32
P99027	60S acidic ribosomal protein P2	Rplp2	8	69.57
P25444	40S ribosomal protein S2	Rps2	8	27.65
P47962	60S ribosomal protein L5	Rpl5	8	22.56
Q922K7	Probable 28S rRNA (cytosine-C(5))-methyltransferase	Nop2	8	14.88
P70372	ELAV-like protein 1	Elavl1	8	29.14
Q8K363	ATP-dependent RNA helicase DDX18	Ddx18	8	15.45
Q62167	ATP-dependent RNA helicase DDX3X	Ddx3x	8	15.26
Q3THW5;P0C0S6	Histone H2A.V;Histone H2A.Z	H2afv;H2afz	7	49.22;49.22
P38647	Stress-70 protein, mitochondrial	Hspa9	7	13.84
O35129	Prohibitin-2	Phb2	7	27.76
P61358	60S ribosomal protein L27	Rpl27	7	34.56
P14206	40S ribosomal protein SA	Rpsa	7	36.95
P68433	Histone H3.1	Hist1h3a	7	46.32
Q9CR62	Mitochondrial 2-oxoglutarate/malate carrier protein	Slc25a11	7	25.48
Q9WV02;Q91VM5	RNA-binding motif protein, X chromosome;RNA binding motif protein, X-linked-like-1	Rbmx;Rbmxl1	7	18.41;18.56
P70333	Heterogeneous nuclear ribonucleoprotein H2	Hnrnph2	7	22.94
Q9D8M4	60S ribosomal protein L7-like 1	Rpl7l1	7	28.86
Q9D903	Probable rRNA-processing protein EBP2	Ebna1bp2	7	28.1
Q3U0V1	Far upstream element-binding protein 2	Khsrp	7	12.43
P27659	60S ribosomal protein L3	Rpl3	7	16.63
Q99KP6	Pre-mRNA-processing factor 19	Prpf19	7	23.81
Q921F2	TAR DNA-binding protein 43	Tardbp	7	18.36
Q8CI11	Guanine nucleotide-binding protein-like 3	Gnl3	7	20.82
Q04750	DNA topoisomerase 1	Top1	7	12.39
Q9DBR1	5'-3' exoribonuclease 2	Xrn2	7	10.09
Q6P5B0	RRP12-like protein	Rrp12	7	6.87
O70475	UDP-glucose 6-dehydrogenase	Ugdh	7	22.52
P62301	40S ribosomal protein S13	Rps13	6	35.76
P62852	40S ribosomal protein S25	Rps25	6	30.4
Q8BMD8	Calcium-binding mitochondrial carrier protein SCaMC-1	Slc25a24	6	10.95
P14115	60S ribosomal protein L27a	Rpl27a	6	34.46
P16858	Glyceraldehyde-3-phosphate dehydrogenase	Gapdh	6	15.92
P62751	60S ribosomal protein L23a	Rpl23a	6	27.56
P62264	40S ribosomal protein S14	Rps14	6	63.58
Q03265	ATP synthase subunit alpha, mitochondrial	Atp5a1	6	13.56
P35979	60S ribosomal protein L12	Rpl12	6	54.55
Q9JKB3	Y-box-binding protein 3	Ybx3	6	19.94
Q9Z130	Heterogeneous nuclear ribonucleoprotein D-like	Hnrnpdl	6	23.92
Q8BL97	Serine/arginine-rich splicing factor 7	Srsf7	6	21.35
Q60668	Heterogeneous nuclear ribonucleoprotein D0	Hnrnpd	6	18.03
P60335	Poly(rC)-binding protein 1	Pcbp1	6	23.03
Q91VE6	MKI67 FHA domain-interacting nucleolar phosphoprotein	Nifk	6	25.55
Q64012	RNA-binding protein Raly	Raly	6	22.44
Q3TEA8	Heterochromatin protein 1-binding protein 3	Hp1bp3	6	13.0
Q9ESX5	H/ACA ribonucleoprotein complex subunit 4	Dkc1	6	18.27
Q9DBE9	pre-rRNA processing protein FTSJ3	Ftsj3	6	10.26
Q91VI7	Ribonuclease inhibitor	Rnh1	6	17.54
Q9JJA4	Ribosome biogenesis protein WDR12	Wdr12	6	18.68
Q99MR6	Serrate RNA effector molecule homolog	Srrt	6	6.86
O88477	Insulin-like growth factor 2 mRNA-binding protein 1	Igf2bp1	6	13.34
Q8VDD5	Myosin-9	Myh9	5	3.83
P62889	60S ribosomal protein L30	Rpl30	5	46.09
Q9DB20	ATP synthase subunit O, mitochondrial	Atp5o	5	31.92
P62267	40S ribosomal protein S23	Rps23	5	41.26
P70696	Histone H2B type 1-A	Hist1h2ba	5	33.07
P63325	40S ribosomal protein S10	Rps10	5	26.06
P08113	Endoplasmin	Hsp90b1	5	7.73
P62274	40S ribosomal protein S29	Rps29	5	46.43
O08784	Treacle protein	Tcof1	5	5.76
Q9JJI8	60S ribosomal protein L38	Rpl38	5	48.57
P58468	Protein FAM207A	Fam207a	5	31.51
Q8CAQ8	MICOS complex subunit Mic60	Immt	5	8.98
Q61753	D-3-phosphoglycerate dehydrogenase	Phgdh	5	12.95
Q9CPR4	60S ribosomal protein L17	Rpl17	5	29.89
P35980	60S ribosomal protein L18	Rpl18	5	32.45
Q8C6B9	Active regulator of SIRT1	Rps19bp1	5	31.47
P19253	60S ribosomal protein L13a	Rpl13a	5	23.65
Q8BKS9	Pumilio domain-containing protein KIAA0020	Kiaa0020	5	10.82
Q61990	Poly(rC)-binding protein 2	Pcbp2	5	17.96
Q9CWX4	RNA pseudouridylate synthase domain-containing protein 4	Rpusd4	5	18.83
O09167	60S ribosomal protein L21	Rpl21	5	25.63
Q9CX86	Heterogeneous nuclear ribonucleoprotein A0	Hnrnpa0	5	25.57
Q8VIJ6	Splicing factor, proline- and glutamine-rich	Sfpq	5	7.15
P32067	Lupus La protein homolog	Ssb	5	13.01
P62918	60S ribosomal protein L8	Rpl8	5	24.12
Q9CQE8	UPF0568 protein C14orf166 homolog		5	27.05
P68372	Tubulin beta-4B chain	Tubb4b	5	13.93
P62996	Transformer-2 protein homolog beta	Tra2b	5	20.83
Q8VDW0	ATP-dependent RNA helicase DDX39A	Ddx39a	5	12.65
Q9Z1N5	Spliceosome RNA helicase Ddx39b	Ddx39b	5	12.15
Q8VEE4	Replication protein A 70 kDa DNA-binding subunit	Rpa1	5	9.95
Q99ME9	Nucleolar GTP-binding protein 1	Gtpbp4	5	8.68
P49718	DNA replication licensing factor MCM5	Mcm5	5	9.96
Q9CY66	H/ACA ribonucleoprotein complex subunit 1	Gar1	5	23.38
P86048;Q6ZWV3	60S ribosomal protein L10-like;60S ribosomal protein L10	Rpl10l;Rpl10	5	20.09;20.09
Q925I1	ATPase family AAA domain-containing protein 3	Atad3	4	8.63
Q8VEM8	Phosphate carrier protein, mitochondrial	Slc25a3	4	12.89
Q922Q1	Mitochondrial amidoxime reducing component 2	Marc2	4	10.95
Q9CQP0	39S ribosomal protein L33, mitochondrial	Mrpl33	4	41.54
Q6P3B9	Putative ribosome-binding factor A, mitochondrial	Rbfa	4	14.57
P51410	60S ribosomal protein L9	Rpl9	4	28.65
P17156	Heat shock-related 70 kDa protein 2	Hspa2	4	8.85
Q62425	Cytochrome c oxidase subunit NDUFA4	Ndufa4	4	46.34
P97461	40S ribosomal protein S5	Rps5	4	24.51
Q80X85	28S ribosomal protein S7, mitochondrial	Mrps7	4	22.73
P62245	40S ribosomal protein S15a	Rps15a	4	28.46
Q8R3N1	Nucleolar protein 14	Nop14	4	6.51
P61255	60S ribosomal protein L26	Rpl26	4	22.76
Q8BHD7	Polypyrimidine tract-binding protein 3	Ptbp3	4	11.85
Q9CR57	60S ribosomal protein L14	Rpl14	4	20.74
P84104	Serine/arginine-rich splicing factor 3	Srsf3	4	25.0
P05201	Aspartate aminotransferase, cytoplasmic	Got1	4	12.11
P62900	60S ribosomal protein L31	Rpl31	4	32.8
P62754	40S ribosomal protein S6	Rps6	4	15.26
Q9D0T1	NHP2-like protein 1	Nhp2l1	4	32.81
P41105	60S ribosomal protein L28	Rpl28	4	27.01
Q00PI9	Heterogeneous nuclear ribonucleoprotein U-like protein 2	Hnrnpul2	4	7.52
Q9JJ80	Ribosome production factor 2 homolog	Rpf2	4	16.67
P62911	60S ribosomal protein L32	Rpl32	4	29.63
Q08288	Cell growth-regulating nucleolar protein	Lyar	4	15.21
P25206	DNA replication licensing factor MCM3	Mcm3	4	7.27
Q62318	Transcription intermediary factor 1-beta	Trim28	4	5.28
P26369	Splicing factor U2AF 65 kDa subunit	U2af2	4	9.47
Q3TWW8	Serine/arginine-rich splicing factor 6	Srsf6	4	10.62
P10126	Elongation factor 1-alpha 1	Eef1a1	4	9.09
P62082	40S ribosomal protein S7	Rps7	4	27.84
Q9D0I8	mRNA turnover protein 4 homolog	Mrto4	4	19.67
Q99LF4	tRNA-splicing ligase RtcB homolog	Rtcb	4	9.31
Q9R0U0	Serine/arginine-rich splicing factor 10	Srsf10	4	17.18
O55135	Eukaryotic translation initiation factor 6	Eif6	4	26.53
Q6PDM2	Serine/arginine-rich splicing factor 1	Srsf1	4	16.94
Q8VCY6	U3 small nucleolar RNA-associated protein 6 homolog	Utp6	4	9.88
Q9CYH6	Ribosome biogenesis regulatory protein homolog	Rrs1	4	12.33
P62320	Small nuclear ribonucleoprotein Sm D3	Snrpd3	3	31.75
O88967	ATP-dependent zinc metalloprotease YME1L1	Yme1l1	3	5.59
P63321	Ras-related protein Ral-A	Rala	3	26.21
Q99N91	39S ribosomal protein L34, mitochondrial	Mrpl34	3	25.0
Q06185	ATP synthase subunit e, mitochondrial	Atp5i	3	42.25
Q0VG62	Uncharacterized protein C8orf59 homolog		3	21.58
Q9CPQ8	ATP synthase subunit g, mitochondrial	Atp5l	3	34.95
Q9ESW4	Acylglycerol kinase, mitochondrial	Agk	3	10.93
P26361	Cystic fibrosis transmembrane conductance regulator	Cftr	3	2.44
Q6ZWV7	60S ribosomal protein L35	Rpl35	3	26.02
P60867	40S ribosomal protein S20	Rps20	3	25.21
P83882	60S ribosomal protein L36a	Rpl36a	3	28.3
B1AR13	CDGSH iron-sulfur domain-containing protein 3, mitochondrial	Cisd3	3	20.44
P62317	Small nuclear ribonucleoprotein Sm D2	Snrpd2	3	32.2
P62830	60S ribosomal protein L23	Rpl23	3	25.71
Q9CXS4	Centromere protein V	Cenpv	3	21.83
Q99K48	Non-POU domain-containing octamer-binding protein	Nono	3	6.77
P67984	60S ribosomal protein L22	Rpl22	3	25.78
Q9JII5	DAZ-associated protein 1	Dazap1	3	9.85
P56183	Ribosomal RNA processing protein 1 homolog A	Rrp1	3	10.73
Q9WVB0	RNA-binding protein with multiple splicing	Rbpms	3	20.3
P47915	60S ribosomal protein L29	Rpl29	3	20.63
Q9CXW4	60S ribosomal protein L11	Rpl11	3	17.42
Q9DBR0	A-kinase anchor protein 8	Akap8	3	9.75
Q9EQ61	Pescadillo homolog	Pes1	3	4.97
P63038	60 kDa heat shock protein, mitochondrial	Hspd1	3	4.36
O55142	60S ribosomal protein L35a	Rpl35a	3	20.91
P62315	Small nuclear ribonucleoprotein Sm D1	Snrpd1	3	36.97
P35700	Peroxiredoxin-1	Prdx1	3	28.64
P63001;P60764	Ras-related C3 botulinum toxin substrate 1;Ras-related C3 botulinum toxin substrate 3	Rac1;Rac3	3	17.19;17.19
Q8BP67	60S ribosomal protein L24	Rpl24	3	19.11
O35286	Putative pre-mRNA-splicing factor ATP-dependent RNA helicase DHX15	Dhx15	3	4.53
Q5SSI6	U3 small nucleolar RNA-associated protein 18 homolog	Utp18	3	7.79
Q9DCA5	Ribosome biogenesis protein BRX1 homolog	Brix1	3	14.45
P23249	Putative helicase MOV-10	Mov10	3	3.29
P62855	40S ribosomal protein S26	Rps26	3	31.3
Q6NS46	Protein RRP5 homolog	Pdcd11	3	2.36
Q6ZQL4	WD repeat-containing protein 43	Wdr43	3	7.09
O54825	Bystin	Bysl	3	7.34
P16045	Galectin-1	Lgals1	3	25.93
Q8C854	Myelin expression factor 2	Myef2	3	7.11
P99028	Cytochrome b-c1 complex subunit 6, mitochondrial	Uqcrh	2	41.57
Q9D3D9	ATP synthase subunit delta, mitochondrial	Atp5d	2	13.69
Q8C1Q6	Small integral membrane protein 4	Smim4	2	27.5
Q922U2	Keratin, type II cytoskeletal 5	Krt5	2	3.28
Q9D023	Mitochondrial pyruvate carrier 2	Mpc2	2	14.96
Q8BG81	Polymerase delta-interacting protein 3	Poldip3	2	8.81
P62862	40S ribosomal protein S30	Fau	2	18.64
Q9CRB9	MICOS complex subunit Mic19	Chchd3	2	11.45
Q9CQA6	Coiled-coil-helix-coiled-coil-helix domain-containing protein 1	Chchd1	2	22.88
O08583	THO complex subunit 4	Alyref	2	9.8
P20152	Vimentin	Vim	2	4.08
P62892	60S ribosomal protein L39	Rpl39	2	19.61
Q9CPQ1	Cytochrome c oxidase subunit 6C	Cox6c	2	18.42
Q69ZU6	Thrombospondin type-1 domain-containing protein 7A	Thsd7a	2	0.43
Q8CDN6	Thioredoxin-like protein 1	Txnl1	2	12.8
P62849	40S ribosomal protein S24	Rps24	2	17.29
Q1HFZ0	tRNA (cytosine(34)-C(5))-methyltransferase	Nsun2	2	5.02
Q6PFR5	Transformer-2 protein homolog alpha	Tra2a	2	8.19
Q60749	KH domain-containing, RNA-binding, signal transduction-associated protein 1	Khdrbs1	2	5.42
O35326	Serine/arginine-rich splicing factor 5	Srsf5	2	7.81
P47955	60S acidic ribosomal protein P1	Rplp1	2	51.75
P84099	60S ribosomal protein L19	Rpl19	2	13.27
P56959	RNA-binding protein FUS	Fus	2	4.83
O88291	DBIRD complex subunit ZNF326	Znf326	2	6.03
Q62093	Serine/arginine-rich splicing factor 2	Srsf2	2	8.6
Q91WM3	U3 small nucleolar RNA-interacting protein 2	Rrp9	2	4.42
O35130	Ribosomal RNA small subunit methyltransferase NEP1	Emg1	2	10.25
Q9D358	Low molecular weight phosphotyrosine protein phosphatase	Acp1	2	12.66
Q99PV0	Pre-mRNA-processing-splicing factor 8	Prpf8	2	0.77
Q60930	Voltage-dependent anion-selective channel protein 2	Vdac2	2	10.17
Q91VR5	ATP-dependent RNA helicase DDX1	Ddx1	2	3.24
Q505D7	Optic atrophy 3 protein homolog	Opa3	2	10.61
P27048;P63163	Small nuclear ribonucleoprotein-associated protein B;Small nuclear ribonucleoprotein-associated protein N	Snrpb;Snrpn	2	6.49;6.25
P10922	Histone H1.0	H1f0	2	9.79
Q6ZWU9	40S ribosomal protein S27	Rps27	2	22.62
D3YXK2	Scaffold attachment factor B1	Safb	2	2.24
Q91VC3	Eukaryotic initiation factor 4A-III	Eif4a3	2	4.38
P39447	Tight junction protein ZO-1	Tjp1	2	1.43
Q921N6	Probable ATP-dependent RNA helicase DDX27	Ddx27	2	3.29
Q9D1R9	60S ribosomal protein L34	Rpl34	2	13.68
Q9CPT5	Nucleolar protein 16	Nop16	2	8.43
O89086	Putative RNA-binding protein 3	Rbm3	2	16.99
P63087	Serine/threonine-protein phosphatase PP1-gamma catalytic subunit	Ppp1cc	2	7.43
Q8K019	Bcl-2-associated transcription factor 1	Bclaf1	2	2.39
P63323	40S ribosomal protein S12	Rps12	2	15.15
Q05CL8	La-related protein 7	Larp7	2	4.74
