# Supplementary material for: Beads-free protein immunoprecipitation for a mass spectrometry-based interactome and posttranslational modifications analysis
Source: Proteome Sci. 2015 Sep 2;13:23. doi: 10.1186/s12953-015-0079-0 (PMC4557753; doi:10.1186/s12953-015-0079-0)
Supplement: Additional file 7: — Table S6. HnRNP K’s interactome in Hepa 1.6 cells under three different conditions. Proteins matching to the same sets of peptides were grouped. Numbers are the peptides matching a given protein under a specific condition. (XLSX 16 kb) [file 12953_2015_79_MOESM7_ESM.xlsx]

## Sheet: Table S6
Table S6: HnrnpK's interactome in Hepa 1.6 cells under three different conditions. Proteins matching to the same sets of peptides were grouped. Numbers are the peptides matching a given protein under a specific condition.
UNIPROT ACC	Name	hnrnpK_no_glucose	hnrnpK_glucose	hnrnpK_oxidative stress
P61979	Heterogeneous nuclear ribonucleoprotein K	49	50	55
O70133	ATP-dependent RNA helicase A	24	18	28
Q8VEK3	Heterogeneous nuclear ribonucleoprotein U	17	17	17
P49312	Heterogeneous nuclear ribonucleoprotein A1	16	18	16
Q8R081	Heterogeneous nuclear ribonucleoprotein L	15	17	17
P29341	Polyadenylate-binding protein 1	14	15	17
Q9D8E6	60S ribosomal protein L4	14	15	11
P14148	60S ribosomal protein L7	12	13	14
Q8BG05	Heterogeneous nuclear ribonucleoprotein A3	12	11	13
O88569	Heterogeneous nuclear ribonucleoproteins A2/B1	12	12	9
Q61656	Probable ATP-dependent RNA helicase DDX5	11	13	13
Q6ZWN5	40S ribosomal protein S9	10	11	10
P47911	60S ribosomal protein L6	10	11	8
P62960	Nuclease-sensitive element-binding protein 1	10	10	8
Q501J6	Probable ATP-dependent RNA helicase DDX17	9	8	13
Q99020	Heterogeneous nuclear ribonucleoprotein A/B	9	10	9
Q8BVY0	Ribosomal L1 domain-containing protein 1	9	11	5
Q7TMK9	Heterogeneous nuclear ribonucleoprotein Q	8	7	12
P62242	40S ribosomal protein S8	8	10	8
P17225	Polypyrimidine tract-binding protein 1	7	11	14
Q8K310	Matrin-3	7	8	8
Q9CZM2	60S ribosomal protein L15	7	8	7
P62717	60S ribosomal protein L18a	7	8	7
Q8K363	ATP-dependent RNA helicase DDX18	7	7	4
Q8C2Q3	RNA-binding protein 14	6	7	14
Q6A0A9	Constitutive coactivator of PPAR-gamma-like protein 1	6	7	14
Q9JIK5	Nucleolar RNA helicase 2	6	13	7
Q9Z2X1	Heterogeneous nuclear ribonucleoprotein F	6	6	12
Q9CXY6	Interleukin enhancer-binding factor 2	6	8	7
P70372	ELAV-like protein 1	6	6	6
Q922K7	Probable 28S rRNA (cytosine-C(5))-methyltransferase	6	8	3
Q9Z1X4	Interleukin enhancer-binding factor 3	6	3	7
Q8BL97	Serine/arginine-rich splicing factor 7	6	3	5
O35737	Heterogeneous nuclear ribonucleoprotein H	5	7	13
P27659	60S ribosomal protein L3	5	7	6
Q6DFW4	Nucleolar protein 58	5	6	6
P19253	60S ribosomal protein L13a	5	5	4
Q9CWX4	RNA pseudouridylate synthase domain-containing protein 4	5	4	0
Q9CPR4	60S ribosomal protein L17	5	4	3
Q9D0E1	Heterogeneous nuclear ribonucleoprotein M	4	8	11
Q9JIF0	Protein arginine N-methyltransferase 1	4	0	9
P05213	Tubulin alpha-1B chain	4	2	10
Q9JKB3	Y-box-binding protein 3	4	6	4
Q9DBE9	pre-rRNA processing protein FTSJ3	4	5	0
Q60668	Heterogeneous nuclear ribonucleoprotein D0	4	4	5
Q6PDM2	Serine/arginine-rich splicing factor 1	4	0	0
Q9CR57	60S ribosomal protein L14	4	4	4
Q3TEA8	Heterochromatin protein 1-binding protein 3	4	5	3
Q8CI11	Guanine nucleotide-binding protein-like 3	4	4	0
P62900	60S ribosomal protein L31	4	4	4
Q9D0T1	NHP2-like protein 1	4	4	3
P62754	40S ribosomal protein S6	4	4	3
P05201	Aspartate aminotransferase, cytoplasmic	4	2	0
Q9R0U0	Serine/arginine-rich splicing factor 10	4	2	3
Q64012	RNA-binding protein Raly	3	6	6
P68369,P68373	Tubulin alpha-1A chain,Tubulin alpha-1C chain	3	2	10
Q62167	ATP-dependent RNA helicase DDX3X	3	5	6
Q9Z130	Heterogeneous nuclear ribonucleoprotein D-like	3	6	5
Q99KP6	Pre-mRNA-processing factor 19	3	7	4
P70333	Heterogeneous nuclear ribonucleoprotein H2	3	3	7
Q61990	Poly(rC)-binding protein 2	3	4	5
Q9CY66	H/ACA ribonucleoprotein complex subunit 1	3	5	0
Q9D903	Probable rRNA-processing protein EBP2	3	7	2
P62918	60S ribosomal protein L8	3	4	5
Q04750	DNA topoisomerase 1	3	5	0
Q9D8M4	60S ribosomal protein L7-like 1	3	7	2
P62996	Transformer-2 protein homolog beta	3	4	5
P35980	60S ribosomal protein L18	3	4	4
Q9CQE8	UPF0568 protein C14orf166 homolog	3	4	4
P32067	Lupus La protein homolog	3	3	5
O55135	Eukaryotic translation initiation factor 6	3	4	0
P84104	Serine/arginine-rich splicing factor 3	3	3	4
Q5SSI6	U3 small nucleolar RNA-associated protein 18 homolog	3	0	0
Q00PI9	Heterogeneous nuclear ribonucleoprotein U-like protein 2	3	0	3
P62911	60S ribosomal protein L32	3	4	2
P41105	60S ribosomal protein L28	3	4	2
P63038	60 kDa heat shock protein, mitochondrial	3	0	0
P62855	40S ribosomal protein S26	3	3	2
O55142	60S ribosomal protein L35a	3	3	2
P47915	60S ribosomal protein L29	3	2	0
Q9JJ80	Ribosome production factor 2 homolog	3	2	0
Q6P5B0	RRP12-like protein	2	7	0
Q9CX86	Heterogeneous nuclear ribonucleoprotein A0	2	4	4
Q9ESX5	H/ACA ribonucleoprotein complex subunit 4	2	4	0
P10126	Elongation factor 1-alpha 1	2	0	4
Q08288	Cell growth-regulating nucleolar protein	2	4	0
Q9Z1N5	Spliceosome RNA helicase Ddx39b	2	0	4
O09167	60S ribosomal protein L21	2	4	0
Q3TWW8	Serine/arginine-rich splicing factor 6	2	4	2
Q9CXW4	60S ribosomal protein L11	2	3	0
Q8BP67	60S ribosomal protein L24	2	3	2
P67984	60S ribosomal protein L22	2	3	2
P84099	60S ribosomal protein L19	2	2	2
O89086	Putative RNA-binding protein 3	2	0	0
Q91VC3	Eukaryotic initiation factor 4A-III	2	0	0
Q9CPT5	Nucleolar protein 16	2	2	0
D3YXK2	Scaffold attachment factor B1	2	0	0
P60764,P63001	Ras-related C3 botulinum toxin substrate 3,Ras-related C3 botulinum toxin substrate 1	2	2	0
Q62093	Serine/arginine-rich splicing factor 2	2	0	0
P27048,P63163	Small nuclear ribonucleoprotein-associated protein B,Small nuclear ribonucleoprotein-associated protein N	2	0	2
Q8VDW0	ATP-dependent RNA helicase DDX39A	1	0	5
P60335	Poly(rC)-binding protein 1	1	1	6
O35326	Serine/arginine-rich splicing factor 5	1	2	2
Q69ZU6	Thrombospondin type-1 domain-containing protein 7A	1	2	1
P68372,P99024	Tubulin beta-4B chain,Tubulin beta-5 chain	0	0	10
O70475	UDP-glucose 6-dehydrogenase	0	0	7
Q3U0V1	Far upstream element-binding protein 2	0	0	7
Q99MR6	Serrate RNA effector molecule homolog	0	0	6
O88477	Insulin-like growth factor 2 mRNA-binding protein 1	0	0	6
Q91VE6	MKI67 FHA domain-interacting nucleolar phosphoprotein	0	6	0
Q9JJA4	Ribosome biogenesis protein WDR12	0	6	0
Q91VI7	Ribonuclease inhibitor	0	0	6
Q99PL5	Ribosome-binding protein 1	0	3	8
Q8C6B9	Active regulator of SIRT1	0	5	0
Q8VEE4	Replication protein A 70 kDa DNA-binding subunit	0	0	5
Q8VIJ6	Splicing factor, proline- and glutamine-rich	0	0	5
Q921F2	TAR DNA-binding protein 43	0	3	7
P49718	DNA replication licensing factor MCM5	0	0	5
Q8BKS9	Pumilio domain-containing protein KIAA0020	0	5	0
Q61753	D-3-phosphoglycerate dehydrogenase	0	0	5
Q99ME9	Nucleolar GTP-binding protein 1	0	5	0
Q9DBR1	5'-3' exoribonuclease 2	0	2	7
Q62318	Transcription intermediary factor 1-beta	0	0	4
Q9D0I8	mRNA turnover protein 4 homolog	0	4	0
P62082	40S ribosomal protein S7	0	4	0
P26369	Splicing factor U2AF 65 kDa subunit	0	0	4
Q8VCY6	U3 small nucleolar RNA-associated protein 6 homolog	0	4	0
Q9CYH6	Ribosome biogenesis regulatory protein homolog	0	4	0
Q99LF4	tRNA-splicing ligase RtcB homolog	0	0	4
P25206	DNA replication licensing factor MCM3	0	0	4
P86048,Q6ZWV3	60S ribosomal protein L10-like,60S ribosomal protein L10	0	3	4
Q8C854	Myelin expression factor 2	0	0	3
Q9DBR0	A-kinase anchor protein 8	0	0	3
Q99K48	Non-POU domain-containing octamer-binding protein	0	0	3
P56183	Ribosomal RNA processing protein 1 homolog A	0	3	0
P16045	Galectin-1	0	0	3
Q9CXS4	Centromere protein V	0	3	0
Q9DCA5	Ribosome biogenesis protein BRX1 homolog	0	3	0
Q9WVB0	RNA-binding protein with multiple splicing	0	0	3
Q9JII5	DAZ-associated protein 1	0	0	3
O54825	Bystin	0	3	0
Q6NS46	Protein RRP5 homolog	0	3	0
Q9EQ61	Pescadillo homolog	0	3	0
O35286	Putative pre-mRNA-splicing factor ATP-dependent RNA helicase DHX15	0	0	3
Q6ZQL4	WD repeat-containing protein 43	0	3	0
P35700	Peroxiredoxin-1	0	0	3
Q8BHD7	Polypyrimidine tract-binding protein 3	0	2	3
O35130	Ribosomal RNA small subunit methyltransferase NEP1	0	2	0
P62315	Small nuclear ribonucleoprotein Sm D1	0	2	2
Q6PFR5	Transformer-2 protein homolog alpha	0	2	0
P10922	Histone H1.0	0	2	0
P56959	RNA-binding protein FUS	0	0	2
Q505D7	Optic atrophy 3 protein homolog	0	2	0
Q8CDN6	Thioredoxin-like protein 1	0	0	2
Q05CL8	La-related protein 7	0	0	2
P63087	Serine/threonine-protein phosphatase PP1-gamma catalytic subunit	0	2	0
P47955	60S acidic ribosomal protein P1	0	2	0
Q91VR5	ATP-dependent RNA helicase DDX1	0	0	2
Q99PV0	Pre-mRNA-processing-splicing factor 8	0	0	2
P39447	Tight junction protein ZO-1	0	0	2
Q921N6	Probable ATP-dependent RNA helicase DDX27	0	2	0
P23249	Putative helicase MOV-10	0	2	2
Q91WM3	U3 small nucleolar RNA-interacting protein 2	0	2	0
P62849	40S ribosomal protein S24	0	2	2
Q60749	KH domain-containing, RNA-binding, signal transduction-associated protein 1	0	0	2
P63323	40S ribosomal protein S12	0	2	0
Q6ZWU9	40S ribosomal protein S27	0	0	2
Q8K019	Bcl-2-associated transcription factor 1	0	0	2
O88291	DBIRD complex subunit ZNF326	0	0	2
Q1HFZ0	tRNA (cytosine(34)-C(5))-methyltransferase	0	0	2
Q9D1R9	60S ribosomal protein L34	0	2	0
Q60930	Voltage-dependent anion-selective channel protein 2	0	2	0
Q9D358	Low molecular weight phosphotyrosine protein phosphatase	0	0	2
